# Supplementary material for: Myelin Basic Protein Attenuates Furin-Mediated Bri2 Cleavage and Postpones Its Membrane Trafficking
Source: Int J Mol Sci. 2024 Feb 23;25(5):2608. doi: 10.3390/ijms25052608 (PMC10932164; doi:10.3390/ijms25052608)
Supplement: Supplementary file 1 [file ijms-25-02608-s001.zip]

Archive with 4 entries (4 files):
- SupplFigS1.png
- Table S1. Haddock-based analysis of intermolecular interfaces of the MBP-BriΔ64 complexes generates in the No-AIR experiment.xlsx
- Table S2. Haddock-based analysis of intermolecular interfaces of the MBP-BriΔ64 complexes generates in the Bri23-AIR experiment.xlsx
- Table S3. Haddock-based analysis of intermolecular interfaces of the MBP-BriΔ64 complexes generates in the acidic AIR experiment.xlsx
