# Supplementary material for: Myelin Basic Protein Attenuates Furin-Mediated Bri2 Cleavage and Postpones Its Membrane Trafficking
Source: Int J Mol Sci. 2024 Feb 23;25(5):2608. doi: 10.3390/ijms25052608 (PMC10932164; doi:10.3390/ijms25052608)
Supplement: Supplementary file 1 [file ijms-25-02608-s001.zip › Table S1. Haddock-based analysis of intermolecular interfaces of the MBP-BriΔ64 complexes generates in the No-AIR experiment.xlsx]

## Sheet: 1
#struc	haddock-score	rmsd_all	Einter	Enb	Evdw+0.1Eelec	Evdw	Eelec	Eair	Ecdih	Ecoup	Esani	Evean	Edani	#NOEviol	#Dihedviol	#Jviol	#Saniviol	#veanviol	#Daniviol	bsa	dH	Edesolv
1_140w.pdb	-113.28	0	-400.16	-400.16	-73.4539	-37.1532	-363.007	0	0	0	0	0	0	0	0	0	0	0	0	1534.31	-334.112	-3.52547
1_34w.pdb	-105.861	23.074	-228.639	-228.639	-59.5089	-40.7167	-187.922	0	0	0	0	0	0	0	0	0	0	0	0	1541.54	-203.385	-27.5602
1_125w.pdb	-105.052	27.189	-354.937	-354.937	-81.0066	-50.5699	-304.367	0	0	0	0	0	0	0	0	0	0	0	0	1725.1	-292.723	6.39104
1_53w.pdb	-101.343	25.084	-258.833	-258.833	-65.4635	-43.978	-214.855	0	0	0	0	0	0	0	0	0	0	0	0	2116.31	-227.586	-14.394
1_12w.pdb	-98.5558	9.836	-220.972	-220.972	-72.6966	-56.2216	-164.75	0	0	0	0	0	0	0	0	0	0	0	0	1624.37	-176.831	-9.38421
1_30w.pdb	-91.0385	26.714	-335.521	-335.521	-54.9326	-23.7561	-311.765	0	0	0	0	0	0	0	0	0	0	0	0	1169.56	-288.922	-4.92941
1_2w.pdb	-86.9006	22.683	-98.3451	-98.3451	-52.6326	-47.5534	-50.7917	0	0	0	0	0	0	0	0	0	0	0	0	1432.19	-86.795	-29.1889
1_145w.pdb	-86.1631	32.385	-386.767	-386.767	-47.0917	-9.35	-377.417	0	0	0	0	0	0	0	0	0	0	0	0	1366.49	-325.455	-1.32973
1_10w.pdb	-85.0036	24.858	-251.657	-251.657	-50.7631	-28.4416	-223.215	0	0	0	0	0	0	0	0	0	0	0	0	1320.08	-214.604	-11.919
1_124w.pdb	-84.5722	17.528	-288.664	-288.664	-54.8205	-28.8379	-259.826	0	0	0	0	0	0	0	0	0	0	0	0	1662	-232.036	-3.76913
1_68w.pdb	-83.5761	24.934	-292.954	-292.954	-51.6684	-24.8589	-268.095	0	0	0	0	0	0	0	0	0	0	0	0	1438.11	-249.168	-5.09823
1_9w.pdb	-83.052	26.874	-216.013	-216.013	-44.697	-25.6619	-190.351	0	0	0	0	0	0	0	0	0	0	0	0	1357	-181.472	-19.3199
1_112w.pdb	-82.6066	31.428	-251.357	-251.357	-61.1187	-39.9811	-211.376	0	0	0	0	0	0	0	0	0	0	0	0	1287.79	-207.95	-0.350278
1_105w.pdb	-82.2363	23.56	-267.177	-267.177	-57.989	-34.7459	-232.431	0	0	0	0	0	0	0	0	0	0	0	0	1354.91	-206.011	-1.00417
1_11w.pdb	-81.517	32.044	-152.884	-152.884	-47.4439	-35.7283	-117.156	0	0	0	0	0	0	0	0	0	0	0	0	1418.62	-129.791	-22.3575
1_5w.pdb	-80.2624	31.146	-226.857	-226.857	-45.8846	-25.7766	-201.08	0	0	0	0	0	0	0	0	0	0	0	0	1109.61	-193.932	-14.2698
1_8w.pdb	-80.0355	21.771	-262.919	-262.919	-37.7619	-12.7444	-250.175	0	0	0	0	0	0	0	0	0	0	0	0	1022.7	-227.494	-17.2561
1_41w.pdb	-78.5394	14.301	-204.534	-204.535	-48.8114	-31.5088	-173.026	0	0	0	0	0	0	0	0	0	0	0	0	1192.98	-176.005	-12.4254
1_36w.pdb	-78.3396	22.471	-200.535	-200.534	-56.384	-40.3673	-160.167	0	0	0	0	0	0	0	0	0	0	0	0	1420.03	-163.044	-5.9389
1_153w.pdb	-78.1683	26.354	-186.06	-186.06	-50.6459	-35.5999	-150.46	0	0	0	0	0	0	0	0	0	0	0	0	1435.17	-137.655	-12.4764
1_4w.pdb	-77.9523	18.907	-116.68	-116.68	-47.6743	-40.007	-76.6733	0	0	0	0	0	0	0	0	0	0	0	0	1327.91	-89.3848	-22.6106
1_14w.pdb	-75.7136	21.137	-70.2816	-70.2816	-50.8687	-48.7117	-21.5699	0	0	0	0	0	0	0	0	0	0	0	0	1138.08	-59.4489	-22.6879
1_26w.pdb	-75.257	20.807	-187.703	-187.703	-47.8631	-32.3253	-155.378	0	0	0	0	0	0	0	0	0	0	0	0	1443.93	-139.787	-11.8561
1_55w.pdb	-74.7467	20.186	-133.573	-133.573	-52.1163	-43.0655	-90.508	0	0	0	0	0	0	0	0	0	0	0	0	1520.46	-95.1725	-13.5796
1_49w.pdb	-74.6807	19.148	-145.557	-145.556	-39.2311	-27.4172	-118.139	0	0	0	0	0	0	0	0	0	0	0	0	1159.8	-128.344	-23.6357
1_134w.pdb	-74.5204	21.713	-333.671	-333.67	-42.2838	-9.90748	-323.763	0	0	0	0	0	0	0	0	0	0	0	0	1211.8	-285.063	0.13971
1_99w.pdb	-73.6318	27.774	-162.516	-162.517	-51.4343	-39.0918	-123.425	0	0	0	0	0	0	0	0	0	0	0	0	942.396	-131.65	-9.85502
1_6w.pdb	-73.2116	22.848	-164.37	-164.37	-40.6773	-26.9337	-137.436	0	0	0	0	0	0	0	0	0	0	0	0	924.22	-148.407	-18.7907
1_61w.pdb	-72.5059	16.979	-149.992	-149.992	-63.6727	-54.0817	-95.9104	0	0	0	0	0	0	0	0	0	0	0	0	1721.25	-110.365	0.757896
1_83w.pdb	-72.2141	29.478	-162.788	-162.788	-51.3255	-38.9408	-123.847	0	0	0	0	0	0	0	0	0	0	0	0	1385.88	-120.267	-8.50387

## Sheet: 2
#struc	haddock-score	rmsd_all	Einter	Enb	Evdw+0.1Eelec	Evdw	Eelec	Eair	Ecdih	Ecoup	Esani	Evean	Edani	#NOEviol	#Dihedviol	#Jviol	#Saniviol	#veanviol	#Daniviol	bsa	dH	Edesolv
2_3w.pdb	-121.388	0	-323.533	-323.534	-76.4206	-48.9636	-274.57	0	0	0	0	0	0	0	0	0	0	0	0	2173.71	-283.035	-17.5108
2_4w.pdb	-105.213	21.465	-310.204	-310.204	-62.2563	-34.7065	-275.498	0	0	0	0	0	0	0	0	0	0	0	0	1481.35	-243.043	-15.4065
2_61w.pdb	-100.891	26.85	-78.1814	-78.1813	-56.8268	-54.4541	-23.7272	0	0	0	0	0	0	0	0	0	0	0	0	1607.57	-94.6444	-41.6918
2_35w.pdb	-98.5522	24.801	-299.851	-299.851	-68.4418	-42.7297	-257.121	0	0	0	0	0	0	0	0	0	0	0	0	1803.09	-248.542	-4.39833
2_5w.pdb	-93.8017	27.628	-113.959	-113.959	-52.0264	-45.145	-68.8136	0	0	0	0	0	0	0	0	0	0	0	0	1214.55	-112.723	-34.894
2_23w.pdb	-92.5174	30.29	-188.57	-188.57	-64.0511	-50.2157	-138.354	0	0	0	0	0	0	0	0	0	0	0	0	1687.37	-162.61	-14.6309
2_10w.pdb	-91.9603	27.6	-168.019	-168.018	-61.2118	-49.3444	-118.674	0	0	0	0	0	0	0	0	0	0	0	0	1543.42	-141.794	-18.8811
2_97w.pdb	-91.8595	25.026	-274.5	-274.5	-53.1802	-28.5891	-245.911	0	0	0	0	0	0	0	0	0	0	0	0	1402.12	-243.103	-14.0882
2_7w.pdb	-89.2665	33.091	-138.545	-138.546	-69.7201	-62.0728	-76.4727	0	0	0	0	0	0	0	0	0	0	0	0	2093.64	-103.225	-11.8992
2_2w.pdb	-88.5721	27.175	-51.3771	-51.3772	-36.1316	-34.4376	-16.9396	0	0	0	0	0	0	0	0	0	0	0	0	1299.76	-80.3453	-50.7466
2_128w.pdb	-86.4085	27.394	-263.505	-263.505	-62.9479	-40.6638	-222.841	0	0	0	0	0	0	0	0	0	0	0	0	1527.1	-214.052	-1.17646
2_163w.pdb	-85.8781	30.423	-318.95	-318.95	-65.3925	-37.2195	-281.73	0	0	0	0	0	0	0	0	0	0	0	0	1328.32	-237.596	7.68737
2_161w.pdb	-83.4292	19.084	-315.791	-315.791	-51.9706	-22.6572	-293.134	0	0	0	0	0	0	0	0	0	0	0	0	1331.1	-255.903	-2.1452
2_83w.pdb	-83.1611	31.674	-259.973	-259.972	-57.7749	-35.3085	-224.664	0	0	0	0	0	0	0	0	0	0	0	0	1372.72	-193.305	-2.91979
2_118w.pdb	-82.758	24.932	-186.409	-186.409	-52.2983	-37.3971	-149.012	0	0	0	0	0	0	0	0	0	0	0	0	1267.85	-155.601	-15.5585
2_183w.pdb	-82.4761	26.097	-241.958	-241.958	-49.8571	-28.5125	-213.446	0	0	0	0	0	0	0	0	0	0	0	0	1349.49	-187.665	-11.2744
2_114w.pdb	-82.2818	23.512	-190.719	-190.719	-54.6797	-39.5642	-151.155	0	0	0	0	0	0	0	0	0	0	0	0	1639.41	-154.004	-12.4866
2_143w.pdb	-79.0147	20.397	-287.22	-287.22	-54.9559	-29.1488	-258.071	0	0	0	0	0	0	0	0	0	0	0	0	1255.8	-221.284	1.74835
2_193w.pdb	-78.2486	21.926	-208.194	-208.194	-58.5821	-41.9586	-166.235	0	0	0	0	0	0	0	0	0	0	0	0	1249.16	-157.5	-3.04301
2_32w.pdb	-77.6318	20.722	-306.546	-306.546	-53.0441	-24.8772	-281.669	0	0	0	0	0	0	0	0	0	0	0	0	1057.56	-240.581	3.5792
2_20w.pdb	-76.7991	31.162	-186.962	-186.962	-55.3965	-40.7781	-146.184	0	0	0	0	0	0	0	0	0	0	0	0	1749.4	-157.636	-6.78419
2_56w.pdb	-76.3628	31.616	-289.308	-289.308	-40.3979	-12.7412	-276.567	0	0	0	0	0	0	0	0	0	0	0	0	1206.04	-244.52	-8.30825
2_152w.pdb	-74.5553	19.147	-257.658	-257.658	-48.6187	-25.3921	-232.266	0	0	0	0	0	0	0	0	0	0	0	0	1118.85	-195.212	-2.70997
2_40w.pdb	-74.481	15.173	-191.759	-191.759	-33.9416	-16.4063	-175.353	0	0	0	0	0	0	0	0	0	0	0	0	971.493	-175.895	-23.0041
2_184w.pdb	-74.4425	31.966	-119.302	-119.302	-43.6354	-35.228	-84.074	0	0	0	0	0	0	0	0	0	0	0	0	1376.73	-92.7128	-22.3997
2_99w.pdb	-74.4322	25.154	-246.404	-246.404	-52.2223	-30.6466	-215.757	0	0	0	0	0	0	0	0	0	0	0	0	1365.8	-206.589	-0.634192
2_146w.pdb	-74.0642	32.382	-95.1227	-95.1227	-43.9216	-38.2326	-56.8901	0	0	0	0	0	0	0	0	0	0	0	0	1266.79	-89.503	-24.4536
2_8w.pdb	-73.5786	33.126	-132.327	-132.327	-46.7945	-37.2909	-95.0359	0	0	0	0	0	0	0	0	0	0	0	0	1330.63	-109.012	-17.2805
2_16w.pdb	-72.9798	36.457	-247.704	-247.703	-46.9349	-24.6273	-223.076	0	0	0	0	0	0	0	0	0	0	0	0	1439.21	-202.555	-3.73728
2_30w.pdb	-72.6407	26.172	-89.0814	-89.0814	-43.0112	-37.8923	-51.1891	0	0	0	0	0	0	0	0	0	0	0	0	1215.17	-69.9284	-24.5106

## Sheet: 3
#struc	haddock-score	rmsd_all	Einter	Enb	Evdw+0.1Eelec	Evdw	Eelec	Eair	Ecdih	Ecoup	Esani	Evean	Edani	#NOEviol	#Dihedviol	#Jviol	#Saniviol	#veanviol	#Daniviol	bsa	dH	Edesolv
3_35w.pdb	-127.12	0	-102.29	-102.29	-74.2703	-71.157	-31.1332	0	0	0	0	0	0	0	0	0	0	0	0	1923.68	-117.303	-49.7366
3_82w.pdb	-125.276	26.398	-396.375	-396.375	-75.6763	-40.0431	-356.332	0	0	0	0	0	0	0	0	0	0	0	0	1842.98	-320.799	-13.9664
3_189w.pdb	-110.174	22.185	-334.883	-334.883	-69.1257	-39.5971	-295.286	0	0	0	0	0	0	0	0	0	0	0	0	1821.28	-280.253	-11.5202
3_5w.pdb	-105.652	19.92	-153.535	-153.535	-70.8147	-61.6236	-91.9112	0	0	0	0	0	0	0	0	0	0	0	0	1820.91	-135.643	-25.6465
3_60w.pdb	-104.995	20.325	-448.289	-448.289	-62.5885	-19.7329	-428.556	0	0	0	0	0	0	0	0	0	0	0	0	1654.43	-383.774	0.44914
3_24w.pdb	-101.302	20.963	-221.558	-221.558	-57.6773	-39.4683	-182.09	0	0	0	0	0	0	0	0	0	0	0	0	1515.78	-209.779	-25.4157
3_7w.pdb	-96.6906	26.045	-279.475	-279.475	-55.1535	-30.2289	-249.246	0	0	0	0	0	0	0	0	0	0	0	0	1086.43	-250.321	-16.6125
3_118w.pdb	-96.571	9.673	-138.778	-138.778	-51.2797	-41.5576	-97.2207	0	0	0	0	0	0	0	0	0	0	0	0	1898.06	-136.924	-35.5693
3_15w.pdb	-94.8974	19.733	-339.037	-339.037	-54.7873	-23.204	-315.833	0	0	0	0	0	0	0	0	0	0	0	0	1314.42	-287.509	-8.52683
3_120w.pdb	-94.6267	22.571	-204.742	-204.742	-66.3403	-50.9623	-153.78	0	0	0	0	0	0	0	0	0	0	0	0	1720.01	-165.905	-12.9084
3_29w.pdb	-94.5936	23.965	-350.749	-350.749	-53.93	-20.9501	-329.799	0	0	0	0	0	0	0	0	0	0	0	0	1175.49	-295.138	-7.68371
3_194w.pdb	-89.3945	26.309	-392.954	-392.954	-60.0759	-23.0894	-369.865	0	0	0	0	0	0	0	0	0	0	0	0	1256.11	-338.567	7.66794
3_65w.pdb	-89.3665	34.896	-132.248	-132.248	-68.7959	-61.7457	-70.5023	0	0	0	0	0	0	0	0	0	0	0	0	1593.07	-103.867	-13.5203
3_43w.pdb	-89.1022	23.18	-367.804	-367.804	-48.6631	-13.203	-354.601	0	0	0	0	0	0	0	0	0	0	0	0	1454.27	-312.942	-4.97905
3_171w.pdb	-87.9357	20.322	-217.142	-217.142	-59.1054	-41.5458	-175.596	0	0	0	0	0	0	0	0	0	0	0	0	1193.06	-190.549	-11.2707
3_180w.pdb	-87.6737	25.96	-231.46	-231.46	-65.0724	-46.5849	-184.875	0	0	0	0	0	0	0	0	0	0	0	0	1562.41	-169.749	-4.11383
3_88w.pdb	-87.2012	23.809	-299.619	-299.619	-56.7805	-29.7984	-269.821	0	0	0	0	0	0	0	0	0	0	0	0	1403.17	-212.875	-3.43863
3_66w.pdb	-86.7587	23.376	-254.636	-254.636	-46.8107	-23.719	-230.917	0	0	0	0	0	0	0	0	0	0	0	0	1639.94	-224.442	-16.8563
3_20w.pdb	-86.1336	28.79	-295.722	-295.723	-50.5312	-23.2877	-272.435	0	0	0	0	0	0	0	0	0	0	0	0	1333.38	-259.303	-8.35891
3_125w.pdb	-86.075	8.326	-291.076	-291.076	-48.6753	-21.7419	-269.334	0	0	0	0	0	0	0	0	0	0	0	0	1189.41	-251.16	-10.4663
3_4w.pdb	-85.7448	27.561	-221.604	-221.604	-48.8346	-29.638	-191.966	0	0	0	0	0	0	0	0	0	0	0	0	1129.98	-180.255	-17.7136
3_198w.pdb	-85.6074	22.547	-319.204	-319.204	-50.219	-20.3318	-298.872	0	0	0	0	0	0	0	0	0	0	0	0	1126.71	-283.952	-5.5012
3_134w.pdb	-84.4982	30.269	-270.342	-270.342	-51.3755	-27.0459	-243.296	0	0	0	0	0	0	0	0	0	0	0	0	1170.11	-232.927	-8.79311
3_58w.pdb	-83.6135	20.509	-269.632	-269.632	-39.2356	-13.636	-255.996	0	0	0	0	0	0	0	0	0	0	0	0	1122.69	-230.294	-18.7783
3_72w.pdb	-83.4731	7.64	-392.164	-392.163	-44.775	-6.17628	-385.987	0	0	0	0	0	0	0	0	0	0	0	0	996.262	-324.327	-0.0994479
3_115w.pdb	-83.3438	27.873	-259.827	-259.828	-63.7205	-41.9308	-217.897	0	0	0	0	0	0	0	0	0	0	0	0	1513.11	-199.347	2.16641
3_36w.pdb	-82.9873	21.732	-114.183	-114.183	-49.8555	-42.7081	-71.4744	0	0	0	0	0	0	0	0	0	0	0	0	1335.16	-94.3541	-25.9843
3_16w.pdb	-81.7291	26.394	-202.112	-202.112	-49.3829	-32.413	-169.699	0	0	0	0	0	0	0	0	0	0	0	0	1271.45	-163.617	-15.3763
3_160w.pdb	-80.9183	25.785	-247.887	-247.887	-48.3209	-26.1469	-221.74	0	0	0	0	0	0	0	0	0	0	0	0	918.197	-200.76	-10.4234
3_107w.pdb	-79.8287	24.396	-282.897	-282.897	-54.5968	-29.2301	-253.667	0	0	0	0	0	0	0	0	0	0	0	0	1063.91	-237.603	0.134825

## Sheet: 4
#struc	haddock-score	rmsd_all	Einter	Enb	Evdw+0.1Eelec	Evdw	Eelec	Eair	Ecdih	Ecoup	Esani	Evean	Edani	#NOEviol	#Dihedviol	#Jviol	#Saniviol	#veanviol	#Daniviol	bsa	dH	Edesolv
4_12w.pdb	-156.761	0	-479.061	-479.061	-104.416	-62.7892	-416.272	0	0	0	0	0	0	0	0	0	0	0	0	2661.67	-408.109	-10.7176
4_10w.pdb	-138.174	11.195	-354.309	-354.309	-86.3582	-56.5859	-297.723	0	0	0	0	0	0	0	0	0	0	0	0	2168.03	-322.141	-22.0435
4_77w.pdb	-128.437	25.369	-249.414	-249.414	-67.8164	-47.6389	-201.775	0	0	0	0	0	0	0	0	0	0	0	0	1706.38	-239.038	-40.4429
4_47w.pdb	-115.664	23.963	-332.127	-332.128	-74.9716	-46.3987	-285.729	0	0	0	0	0	0	0	0	0	0	0	0	2039.09	-283.498	-12.1197
4_52w.pdb	-113.135	19.324	-205.651	-205.652	-71.8198	-56.9496	-148.702	0	0	0	0	0	0	0	0	0	0	0	0	1966.43	-189.281	-26.4446
4_100w.pdb	-109.465	26.227	-168.591	-168.591	-63.3581	-51.6655	-116.926	0	0	0	0	0	0	0	0	0	0	0	0	1667.44	-171.668	-34.4143
4_2w.pdb	-103.365	28.509	-169.661	-169.661	-55.1599	-42.4375	-127.224	0	0	0	0	0	0	0	0	0	0	0	0	1666.93	-175.293	-35.483
4_7w.pdb	-101.936	19.92	-224.463	-224.463	-46.5559	-26.7885	-197.674	0	0	0	0	0	0	0	0	0	0	0	0	1562.42	-226.741	-35.6126
4_1w.pdb	-101.829	15.074	-104.383	-104.383	-52.6411	-46.892	-57.4908	0	0	0	0	0	0	0	0	0	0	0	0	1685.82	-112.58	-43.439
4_67w.pdb	-100.553	26.6	-229.999	-229.999	-66.7121	-48.5691	-181.43	0	0	0	0	0	0	0	0	0	0	0	0	1895.24	-203.965	-15.6977
4_84w.pdb	-99.357	27.909	-176.411	-176.411	-53.0682	-39.3635	-137.047	0	0	0	0	0	0	0	0	0	0	0	0	1390.11	-160.346	-32.5841
4_69w.pdb	-97.0622	28.365	-331.391	-331.391	-56.6962	-26.1746	-305.216	0	0	0	0	0	0	0	0	0	0	0	0	1306.36	-287.827	-9.84436
4_5w.pdb	-94.5364	22.107	-97.01	-97.01	-46.0347	-40.3708	-56.6392	0	0	0	0	0	0	0	0	0	0	0	0	1584.37	-110.189	-42.8378
4_126w.pdb	-93.6054	23.575	-378.634	-378.634	-55.768	-19.894	-358.74	0	0	0	0	0	0	0	0	0	0	0	0	1570.63	-326.87	-1.96343
4_26w.pdb	-92.6059	18.156	-175.94	-175.941	-59.0413	-46.0525	-129.888	0	0	0	0	0	0	0	0	0	0	0	0	1671.02	-161.065	-20.5758
4_153w.pdb	-92.5648	25.772	-271.288	-271.288	-64.0122	-40.9816	-230.306	0	0	0	0	0	0	0	0	0	0	0	0	1756.89	-213.508	-5.52204
4_151w.pdb	-91.1464	26.226	-327.186	-327.186	-69.6789	-41.067	-286.119	0	0	0	0	0	0	0	0	0	0	0	0	2051.83	-262.52	7.14443
4_30w.pdb	-90.8814	27.417	-292.796	-292.796	-58.8071	-32.8083	-259.988	0	0	0	0	0	0	0	0	0	0	0	0	1284.85	-233.765	-6.07549
4_73w.pdb	-90.5844	24.561	-377.988	-377.988	-50.6837	-14.3166	-363.671	0	0	0	0	0	0	0	0	0	0	0	0	1186.63	-328.495	-3.53355
4_37w.pdb	-87.8944	22.183	-297.922	-297.922	-61.6854	-35.4369	-262.485	0	0	0	0	0	0	0	0	0	0	0	0	1700.28	-254.762	0.0395446
4_49w.pdb	-87.3733	28.202	-142.393	-142.393	-56.1068	-46.5194	-95.874	0	0	0	0	0	0	0	0	0	0	0	0	1501.9	-117.109	-21.6791
4_6w.pdb	-86.7192	24.477	-169.93	-169.93	-42.8284	-28.706	-141.224	0	0	0	0	0	0	0	0	0	0	0	0	1236.23	-134.286	-29.7684
4_118w.pdb	-86.6458	29.12	-259.327	-259.326	-55.7669	-33.1492	-226.177	0	0	0	0	0	0	0	0	0	0	0	0	1645.43	-207.2	-8.26125
4_62w.pdb	-86.521	26.624	-191.237	-191.237	-49.4299	-33.6736	-157.563	0	0	0	0	0	0	0	0	0	0	0	0	1504.28	-161.555	-21.3348
4_46w.pdb	-86.075	28.993	-70.8031	-70.8032	-40.3199	-36.9329	-33.8703	0	0	0	0	0	0	0	0	0	0	0	0	1092.79	-82.0482	-42.368
4_8w.pdb	-85.4851	24.235	-279.097	-279.097	-50.4449	-25.0391	-254.058	0	0	0	0	0	0	0	0	0	0	0	0	1743.36	-255.773	-9.63436
4_27w.pdb	-85.2541	22.664	-93.5489	-93.5488	-52.7958	-48.2677	-45.2811	0	0	0	0	0	0	0	0	0	0	0	0	1543.45	-90.9291	-27.9302
4_48w.pdb	-85.2359	26.921	-157.383	-157.383	-56.9988	-45.845	-111.538	0	0	0	0	0	0	0	0	0	0	0	0	1031.84	-135.898	-17.0833
4_33w.pdb	-84.8841	23.094	-42.8935	-42.8935	-35.8598	-35.0783	-7.81521	0	0	0	0	0	0	0	0	0	0	0	0	1056.46	-66.0303	-48.2428
4_124w.pdb	-84.0712	24.194	-167.366	-167.366	-43.1156	-29.31	-138.056	0	0	0	0	0	0	0	0	0	0	0	0	1240.69	-153.338	-27.15

## Sheet: 5
#struc	haddock-score	rmsd_all	Einter	Enb	Evdw+0.1Eelec	Evdw	Eelec	Eair	Ecdih	Ecoup	Esani	Evean	Edani	#NOEviol	#Dihedviol	#Jviol	#Saniviol	#veanviol	#Daniviol	bsa	dH	Edesolv
5_129w.pdb	-120.351	0	-409.417	-409.417	-66.4094	-28.2974	-381.12	0	0	0	0	0	0	0	0	0	0	0	0	1852.51	-367.644	-15.8293
5_70w.pdb	-117.864	20.416	-553.821	-553.821	-70.4114	-16.6992	-537.122	0	0	0	0	0	0	0	0	0	0	0	0	1437.98	-445.784	6.25987
5_177w.pdb	-117.508	22.98	-268.54	-268.539	-79.3891	-58.3724	-210.167	0	0	0	0	0	0	0	0	0	0	0	0	2211.39	-224.886	-17.1019
5_95w.pdb	-114.891	29.136	-465.989	-465.989	-81.589	-38.8779	-427.111	0	0	0	0	0	0	0	0	0	0	0	0	2264.61	-380.256	9.40928
5_84w.pdb	-112.773	23.083	-347.022	-347.023	-80.718	-51.1286	-295.894	0	0	0	0	0	0	0	0	0	0	0	0	2227.88	-245.953	-2.46547
5_199w.pdb	-111.386	31.46	-304.43	-304.43	-81.4938	-56.7231	-247.707	0	0	0	0	0	0	0	0	0	0	0	0	2300.87	-252.936	-5.12157
5_140w.pdb	-111.085	30.653	-127.266	-127.266	-62.8505	-55.6932	-71.5729	0	0	0	0	0	0	0	0	0	0	0	0	1701.7	-131.4	-41.0769
5_4w.pdb	-109.902	25.043	-348.672	-348.672	-65.2845	-33.797	-314.875	0	0	0	0	0	0	0	0	0	0	0	0	1484.21	-281.173	-13.1299
5_103w.pdb	-109.693	30.842	-281.858	-281.859	-74.4988	-51.4588	-230.4	0	0	0	0	0	0	0	0	0	0	0	0	1799.18	-233.992	-12.1546
5_59w.pdb	-107.547	22.598	-191.516	-191.516	-75.2601	-62.3428	-129.173	0	0	0	0	0	0	0	0	0	0	0	0	1827.34	-161.667	-19.3693
5_62w.pdb	-106.452	20.297	-415.057	-415.057	-66.9598	-28.2823	-386.775	0	0	0	0	0	0	0	0	0	0	0	0	1374.65	-342.737	-0.814928
5_81w.pdb	-105.359	28.39	-117.298	-117.298	-61.1944	-54.9606	-62.3375	0	0	0	0	0	0	0	0	0	0	0	0	2073.52	-118.374	-37.9308
5_77w.pdb	-104.546	29.413	-264.414	-264.414	-62.8121	-40.4119	-224.002	0	0	0	0	0	0	0	0	0	0	0	0	1640.24	-232.052	-19.3333
5_5w.pdb	-102.113	24.26	-316.733	-316.734	-63.2441	-35.0786	-281.655	0	0	0	0	0	0	0	0	0	0	0	0	1479.75	-278.839	-10.7037
5_145w.pdb	-98.9483	28.877	-377.449	-377.449	-57.9752	-22.4781	-354.971	0	0	0	0	0	0	0	0	0	0	0	0	1235.09	-314.56	-5.47602
5_10w.pdb	-98.5064	18.589	-202.138	-202.138	-53.8919	-37.4201	-164.718	0	0	0	0	0	0	0	0	0	0	0	0	1681.94	-191.728	-28.1427
5_169w.pdb	-96.8516	30.543	-377.351	-377.351	-69.6411	-35.4511	-341.9	0	0	0	0	0	0	0	0	0	0	0	0	1659.3	-312.517	6.97953
5_23w.pdb	-96.4836	28.303	-271.056	-271.056	-56.3766	-32.5233	-238.533	0	0	0	0	0	0	0	0	0	0	0	0	1976.35	-214.81	-16.2537
5_137w.pdb	-92.8394	25.465	-241.072	-241.072	-53.2203	-32.3479	-208.724	0	0	0	0	0	0	0	0	0	0	0	0	1295.33	-211.607	-18.7467
5_3w.pdb	-92.6521	24.806	-171.042	-171.042	-56.1359	-43.3686	-127.673	0	0	0	0	0	0	0	0	0	0	0	0	1544.81	-137.773	-23.7489
5_79w.pdb	-92.394	24.463	-305.76	-305.76	-58.7669	-31.3232	-274.437	0	0	0	0	0	0	0	0	0	0	0	0	1339.03	-262.938	-6.18337
5_17w.pdb	-88.0455	31.456	-232.404	-232.403	-55.8989	-36.2873	-196.116	0	0	0	0	0	0	0	0	0	0	0	0	1147.12	-207.541	-12.535
5_86w.pdb	-87.9141	29.716	-400.35	-400.35	-53.3328	-14.7753	-385.575	0	0	0	0	0	0	0	0	0	0	0	0	1225.06	-315.082	3.97622
5_83w.pdb	-87.4647	26.578	-254.928	-254.928	-64.6617	-43.521	-211.407	0	0	0	0	0	0	0	0	0	0	0	0	1834.66	-200.392	-1.6623
5_12w.pdb	-86.3496	21.488	-289.386	-289.386	-35.0228	-6.76024	-282.626	0	0	0	0	0	0	0	0	0	0	0	0	1022.65	-268.048	-23.0642
5_58w.pdb	-86.3407	10.598	-377.601	-377.601	-55.9464	-20.207	-357.394	0	0	0	0	0	0	0	0	0	0	0	0	1345.91	-293.592	5.3451
5_20w.pdb	-85.6058	5.075	-179.328	-179.328	-46.3237	-31.5455	-147.782	0	0	0	0	0	0	0	0	0	0	0	0	1282.85	-173.479	-24.5039
5_19w.pdb	-84.0653	30.014	-121.349	-121.349	-50.9414	-43.1183	-78.2308	0	0	0	0	0	0	0	0	0	0	0	0	1461.96	-111.562	-25.3008
5_128w.pdb	-84.0419	33.979	-270.849	-270.849	-59.2365	-35.724	-235.125	0	0	0	0	0	0	0	0	0	0	0	0	1521.45	-178.34	-1.29293
5_65w.pdb	-83.9804	31.376	-293.859	-293.859	-56.5241	-30.1536	-263.705	0	0	0	0	0	0	0	0	0	0	0	0	1445.6	-234.707	-1.08575

## Sheet: all together
#struc	haddock-score	rmsd_all	Einter	Enb	Evdw+0.1Eelec	Evdw	Eelec	Eair	Ecdih	Ecoup	Esani	Evean	Edani	#NOEviol	#Dihedviol	#Jviol	#Saniviol	#veanviol	#Daniviol	bsa	dH	Edesolv
4_12w.pdb	-156.761	0	-479.061	-479.061	-104.416	-62.7892	-416.272	0	0	0	0	0	0	0	0	0	0	0	0	2661.67	-408.109	-10.7176
5_199w.pdb	-77.9523	31.46	-304.43	-304.43	-81.4938	-56.7231	-247.707	0	0	0	0	0	0	0	0	0	0	0	0	2300.87	-252.936	-5.12157
5_95w.pdb	-78.2486	29.136	-465.989	-465.989	-81.589	-38.8779	-427.111	0	0	0	0	0	0	0	0	0	0	0	0	2264.61	-380.256	9.40928
5_84w.pdb	-78.1683	23.083	-347.022	-347.023	-80.718	-51.1286	-295.894	0	0	0	0	0	0	0	0	0	0	0	0	2227.88	-245.953	-2.46547
5_177w.pdb	-78.3396	22.98	-268.54	-268.539	-79.3891	-58.3724	-210.167	0	0	0	0	0	0	0	0	0	0	0	0	2211.39	-224.886	-17.1019
2_3w.pdb	-89.1022	0	-323.533	-323.534	-76.4206	-48.9636	-274.57	0	0	0	0	0	0	0	0	0	0	0	0	2173.71	-283.035	-17.5108
4_10w.pdb	-138.174	11.195	-354.309	-354.309	-86.3582	-56.5859	-297.723	0	0	0	0	0	0	0	0	0	0	0	0	2168.03	-322.141	-22.0435
1_53w.pdb	-99.357	25.084	-258.833	-258.833	-65.4635	-43.978	-214.855	0	0	0	0	0	0	0	0	0	0	0	0	2116.31	-227.586	-14.394
2_7w.pdb	-87.3733	33.091	-138.545	-138.546	-69.7201	-62.0728	-76.4727	0	0	0	0	0	0	0	0	0	0	0	0	2093.64	-103.225	-11.8992
5_81w.pdb	-74.7467	28.39	-117.298	-117.298	-61.1944	-54.9606	-62.3375	0	0	0	0	0	0	0	0	0	0	0	0	2073.52	-118.374	-37.9308
4_151w.pdb	-110.174	26.226	-327.186	-327.186	-69.6789	-41.067	-286.119	0	0	0	0	0	0	0	0	0	0	0	0	2051.83	-262.52	7.14443
4_47w.pdb	-127.12	23.963	-332.127	-332.128	-74.9716	-46.3987	-285.729	0	0	0	0	0	0	0	0	0	0	0	0	2039.09	-283.498	-12.1197
5_23w.pdb	-74.4322	28.303	-271.056	-271.056	-56.3766	-32.5233	-238.533	0	0	0	0	0	0	0	0	0	0	0	0	1976.35	-214.81	-16.2537
4_52w.pdb	-125.276	19.324	-205.651	-205.652	-71.8198	-56.9496	-148.702	0	0	0	0	0	0	0	0	0	0	0	0	1966.43	-189.281	-26.4446
3_31w.pdb	-79.2122	24.523	-228.806	-228.806	-52.6862	-33.1173	-195.689	0	0	0	0	0	0	0	0	0	0	0	0	1946.25	-177.419	-7.0572
3_35w.pdb	-84.0653	0	-102.29	-102.29	-74.2703	-71.157	-31.1332	0	0	0	0	0	0	0	0	0	0	0	0	1923.68	-117.303	-49.7366
3_118w.pdb	-83.4292	9.673	-138.778	-138.778	-51.2797	-41.5576	-97.2207	0	0	0	0	0	0	0	0	0	0	0	0	1898.06	-136.924	-35.5693
4_67w.pdb	-115.664	26.6	-229.999	-229.999	-66.7121	-48.5691	-181.43	0	0	0	0	0	0	0	0	0	0	0	0	1895.24	-203.965	-15.6977
5_129w.pdb	-79.0147	0	-409.417	-409.417	-66.4094	-28.2974	-381.12	0	0	0	0	0	0	0	0	0	0	0	0	1852.51	-367.644	-15.8293
3_82w.pdb	-84.0503	26.398	-396.375	-396.375	-75.6763	-40.0431	-356.332	0	0	0	0	0	0	0	0	0	0	0	0	1842.98	-320.799	-13.9664
5_83w.pdb	-72.6407	26.578	-254.928	-254.928	-64.6617	-43.521	-211.407	0	0	0	0	0	0	0	0	0	0	0	0	1834.66	-200.392	-1.6623
5_59w.pdb	-75.7136	22.598	-191.516	-191.516	-75.2601	-62.3428	-129.173	0	0	0	0	0	0	0	0	0	0	0	0	1827.34	-161.667	-19.3693
3_189w.pdb	-84.0419	22.185	-334.883	-334.883	-69.1257	-39.5971	-295.286	0	0	0	0	0	0	0	0	0	0	0	0	1821.28	-280.253	-11.5202
3_5w.pdb	-83.9804	19.92	-153.535	-153.535	-70.8147	-61.6236	-91.9112	0	0	0	0	0	0	0	0	0	0	0	0	1820.91	-135.643	-25.6465
2_35w.pdb	-87.9357	24.801	-299.851	-299.851	-68.4418	-42.7297	-257.121	0	0	0	0	0	0	0	0	0	0	0	0	1803.09	-248.542	-4.39833
5_103w.pdb	-76.3628	30.842	-281.858	-281.859	-74.4988	-51.4588	-230.4	0	0	0	0	0	0	0	0	0	0	0	0	1799.18	-233.992	-12.1546
4_153w.pdb	-111.085	25.772	-271.288	-271.288	-64.0122	-40.9816	-230.306	0	0	0	0	0	0	0	0	0	0	0	0	1756.89	-213.508	-5.52204
2_20w.pdb	-86.075	31.162	-186.962	-186.962	-55.3965	-40.7781	-146.184	0	0	0	0	0	0	0	0	0	0	0	0	1749.4	-157.636	-6.78419
4_8w.pdb	-105.213	24.235	-279.097	-279.097	-50.4449	-25.0391	-254.058	0	0	0	0	0	0	0	0	0	0	0	0	1743.36	-255.773	-9.63436
4_150w.pdb	-102.113	33.757	-235.395	-235.395	-61.4818	-42.1581	-193.237	0	0	0	0	0	0	0	0	0	0	0	0	1741.27	-197.297	-3.24484
1_125w.pdb	-100.553	27.189	-354.937	-354.937	-81.0066	-50.5699	-304.367	0	0	0	0	0	0	0	0	0	0	0	0	1725.1	-292.723	6.39104
1_61w.pdb	-91.0385	16.979	-149.992	-149.992	-63.6727	-54.0817	-95.9104	0	0	0	0	0	0	0	0	0	0	0	0	1721.25	-110.365	0.757896
3_120w.pdb	-83.2391	22.571	-204.742	-204.742	-66.3403	-50.9623	-153.78	0	0	0	0	0	0	0	0	0	0	0	0	1720.01	-165.905	-12.9084
4_77w.pdb	-128.437	25.369	-249.414	-249.414	-67.8164	-47.6389	-201.775	0	0	0	0	0	0	0	0	0	0	0	0	1706.38	-239.038	-40.4429
5_140w.pdb	-77.6318	30.653	-127.266	-127.266	-62.8505	-55.6932	-71.5729	0	0	0	0	0	0	0	0	0	0	0	0	1701.7	-131.4	-41.0769
4_37w.pdb	-109.465	22.183	-297.922	-297.922	-61.6854	-35.4369	-262.485	0	0	0	0	0	0	0	0	0	0	0	0	1700.28	-254.762	0.0395446
2_23w.pdb	-87.8944	30.29	-188.57	-188.57	-64.0511	-50.2157	-138.354	0	0	0	0	0	0	0	0	0	0	0	0	1687.37	-162.61	-14.6309
4_1w.pdb	-117.508	15.074	-104.383	-104.383	-52.6411	-46.892	-57.4908	0	0	0	0	0	0	0	0	0	0	0	0	1685.82	-112.58	-43.439
5_10w.pdb	-74.481	18.589	-202.138	-202.138	-53.8919	-37.4201	-164.718	0	0	0	0	0	0	0	0	0	0	0	0	1681.94	-191.728	-28.1427
5_29w.pdb	-71.5686	35.557	-176.577	-176.578	-59.7432	-46.7616	-129.816	0	0	0	0	0	0	0	0	0	0	0	0	1677.8	-151.795	-10.4918
4_26w.pdb	-111.386	18.156	-175.94	-175.941	-59.0413	-46.0525	-129.888	0	0	0	0	0	0	0	0	0	0	0	0	1671.02	-161.065	-20.5758
4_100w.pdb	-121.388	26.227	-168.591	-168.591	-63.3581	-51.6655	-116.926	0	0	0	0	0	0	0	0	0	0	0	0	1667.44	-171.668	-34.4143
4_2w.pdb	-120.351	28.509	-169.661	-169.661	-55.1599	-42.4375	-127.224	0	0	0	0	0	0	0	0	0	0	0	0	1666.93	-175.293	-35.483
1_124w.pdb	-96.8516	17.528	-288.664	-288.664	-54.8205	-28.8379	-259.826	0	0	0	0	0	0	0	0	0	0	0	0	1662	-232.036	-3.76913
5_169w.pdb	-74.4425	30.543	-377.351	-377.351	-69.6411	-35.4511	-341.9	0	0	0	0	0	0	0	0	0	0	0	0	1659.3	-312.517	6.97953
3_60w.pdb	-83.6135	20.325	-448.289	-448.289	-62.5885	-19.7329	-428.556	0	0	0	0	0	0	0	0	0	0	0	0	1654.43	-383.774	0.44914
4_118w.pdb	-105.861	29.12	-259.327	-259.326	-55.7669	-33.1492	-226.177	0	0	0	0	0	0	0	0	0	0	0	0	1645.43	-207.2	-8.26125
5_77w.pdb	-74.6807	29.413	-264.414	-264.414	-62.8121	-40.4119	-224.002	0	0	0	0	0	0	0	0	0	0	0	0	1640.24	-232.052	-19.3333
3_66w.pdb	-82.606	23.376	-254.636	-254.636	-46.8107	-23.719	-230.917	0	0	0	0	0	0	0	0	0	0	0	0	1639.94	-224.442	-16.8563
2_114w.pdb	-86.3496	23.512	-190.719	-190.719	-54.6797	-39.5642	-151.155	0	0	0	0	0	0	0	0	0	0	0	0	1639.41	-154.004	-12.4866
1_12w.pdb	-98.9483	9.836	-220.972	-220.972	-72.6966	-56.2216	-164.75	0	0	0	0	0	0	0	0	0	0	0	0	1624.37	-176.831	-9.38421
5_168w.pdb	-70.4922	24.582	-264.245	-264.245	-54.8603	-31.5953	-232.65	0	0	0	0	0	0	0	0	0	0	0	0	1613.03	-217.358	-3.5282
2_61w.pdb	-88.0455	26.85	-78.1814	-78.1813	-56.8268	-54.4541	-23.7272	0	0	0	0	0	0	0	0	0	0	0	0	1607.57	-94.6444	-41.6918
3_65w.pdb	-83.052	34.896	-132.248	-132.248	-68.7959	-61.7457	-70.5023	0	0	0	0	0	0	0	0	0	0	0	0	1593.07	-103.867	-13.5203
4_5w.pdb	-113.135	22.107	-97.01	-97.01	-46.0347	-40.3708	-56.6392	0	0	0	0	0	0	0	0	0	0	0	0	1584.37	-110.189	-42.8378
4_126w.pdb	-112.773	23.575	-378.634	-378.634	-55.768	-19.894	-358.74	0	0	0	0	0	0	0	0	0	0	0	0	1570.63	-326.87	-1.96343
4_7w.pdb	-117.864	19.92	-224.463	-224.463	-46.5559	-26.7885	-197.674	0	0	0	0	0	0	0	0	0	0	0	0	1562.42	-226.741	-35.6126
3_180w.pdb	-82.625	25.96	-231.46	-231.46	-65.0724	-46.5849	-184.875	0	0	0	0	0	0	0	0	0	0	0	0	1562.41	-169.749	-4.11383
5_3w.pdb	-73.6318	24.806	-171.042	-171.042	-56.1359	-43.3686	-127.673	0	0	0	0	0	0	0	0	0	0	0	0	1544.81	-137.773	-23.7489
4_27w.pdb	-105.052	22.664	-93.5489	-93.5488	-52.7958	-48.2677	-45.2811	0	0	0	0	0	0	0	0	0	0	0	0	1543.45	-90.9291	-27.9302
2_10w.pdb	-87.6737	27.6	-168.019	-168.018	-61.2118	-49.3444	-118.674	0	0	0	0	0	0	0	0	0	0	0	0	1543.42	-141.794	-18.8811
1_34w.pdb	-100.891	23.074	-228.639	-228.639	-59.5089	-40.7167	-187.922	0	0	0	0	0	0	0	0	0	0	0	0	1541.54	-203.385	-27.5602
1_140w.pdb	-101.302	0	-400.16	-400.16	-73.4539	-37.1532	-363.007	0	0	0	0	0	0	0	0	0	0	0	0	1534.31	-334.112	-3.52547
2_128w.pdb	-86.9006	27.394	-263.505	-263.505	-62.9479	-40.6638	-222.841	0	0	0	0	0	0	0	0	0	0	0	0	1527.1	-214.052	-1.17646
5_128w.pdb	-71.8774	33.979	-270.849	-270.849	-59.2365	-35.724	-235.125	0	0	0	0	0	0	0	0	0	0	0	0	1521.45	-178.34	-1.29293
1_55w.pdb	-92.5174	20.186	-133.573	-133.573	-52.1163	-43.0655	-90.508	0	0	0	0	0	0	0	0	0	0	0	0	1520.46	-95.1725	-13.5796
3_24w.pdb	-83.5761	20.963	-221.558	-221.558	-57.6773	-39.4683	-182.09	0	0	0	0	0	0	0	0	0	0	0	0	1515.78	-209.779	-25.4157
3_115w.pdb	-80.2624	27.873	-259.827	-259.828	-63.7205	-41.9308	-217.897	0	0	0	0	0	0	0	0	0	0	0	0	1513.11	-199.347	2.16641
4_62w.pdb	-105.652	26.624	-191.237	-191.237	-49.4299	-33.6736	-157.563	0	0	0	0	0	0	0	0	0	0	0	0	1504.28	-161.555	-21.3348
4_49w.pdb	-107.547	28.202	-142.393	-142.393	-56.1068	-46.5194	-95.874	0	0	0	0	0	0	0	0	0	0	0	0	1501.9	-117.109	-21.6791
5_4w.pdb	-76.7991	25.043	-348.672	-348.672	-65.2845	-33.797	-314.875	0	0	0	0	0	0	0	0	0	0	0	0	1484.21	-281.173	-13.1299
2_4w.pdb	-88.5721	21.465	-310.204	-310.204	-62.2563	-34.7065	-275.498	0	0	0	0	0	0	0	0	0	0	0	0	1481.35	-243.043	-15.4065
5_5w.pdb	-74.5553	24.26	-316.733	-316.734	-63.2441	-35.0786	-281.655	0	0	0	0	0	0	0	0	0	0	0	0	1479.75	-278.839	-10.7037
5_19w.pdb	-72.0944	30.014	-121.349	-121.349	-50.9414	-43.1183	-78.2308	0	0	0	0	0	0	0	0	0	0	0	0	1461.96	-111.562	-25.3008
3_43w.pdb	-82.9873	23.18	-367.804	-367.804	-48.6631	-13.203	-354.601	0	0	0	0	0	0	0	0	0	0	0	0	1454.27	-312.942	-4.97905
5_65w.pdb	-71.6589	31.376	-293.859	-293.859	-56.5241	-30.1536	-263.705	0	0	0	0	0	0	0	0	0	0	0	0	1445.6	-234.707	-1.08575
1_26w.pdb	-92.5648	20.807	-187.703	-187.703	-47.8631	-32.3253	-155.378	0	0	0	0	0	0	0	0	0	0	0	0	1443.93	-139.787	-11.8561
2_82w.pdb	-84.8841	24.662	-349.99	-349.991	-47.0155	-13.3516	-336.639	0	0	0	0	0	0	0	0	0	0	0	0	1443.64	-288.808	8.28599
2_16w.pdb	-85.2359	36.457	-247.704	-247.703	-46.9349	-24.6273	-223.076	0	0	0	0	0	0	0	0	0	0	0	0	1439.21	-202.555	-3.73728
1_68w.pdb	-96.6906	24.934	-292.954	-292.954	-51.6684	-24.8589	-268.095	0	0	0	0	0	0	0	0	0	0	0	0	1438.11	-249.168	-5.09823
5_70w.pdb	-78.5394	20.416	-553.821	-553.821	-70.4114	-16.6992	-537.122	0	0	0	0	0	0	0	0	0	0	0	0	1437.98	-445.784	6.25987
1_153w.pdb	-92.8394	26.354	-186.06	-186.06	-50.6459	-35.5999	-150.46	0	0	0	0	0	0	0	0	0	0	0	0	1435.17	-137.655	-12.4764
1_2w.pdb	-98.5522	22.683	-98.3451	-98.3451	-52.6326	-47.5534	-50.7917	0	0	0	0	0	0	0	0	0	0	0	0	1432.19	-86.795	-29.1889
1_162w.pdb	-89.2665	12.701	-283.026	-283.026	-52.5791	-26.9739	-256.052	0	0	0	0	0	0	0	0	0	0	0	0	1430.04	-225.969	7.9548
3_191w.pdb	-79.3195	32.31	-297.375	-297.374	-56.1105	-29.3034	-268.071	0	0	0	0	0	0	0	0	0	0	0	0	1429.13	-244.072	3.14276
1_36w.pdb	-93.6054	22.471	-200.535	-200.534	-56.384	-40.3673	-160.167	0	0	0	0	0	0	0	0	0	0	0	0	1420.03	-163.044	-5.9389
1_11w.pdb	-94.6267	32.044	-152.884	-152.884	-47.4439	-35.7283	-117.156	0	0	0	0	0	0	0	0	0	0	0	0	1418.62	-129.791	-22.3575
5_171w.pdb	-70.4795	26.384	-131.637	-131.637	-47.3967	-38.0366	-93.6007	0	0	0	0	0	0	0	0	0	0	0	0	1406.37	-105.737	-22.5578
3_88w.pdb	-82.6066	23.809	-299.619	-299.619	-56.7805	-29.7984	-269.821	0	0	0	0	0	0	0	0	0	0	0	0	1403.17	-212.875	-3.43863
2_97w.pdb	-87.4647	25.026	-274.5	-274.5	-53.1802	-28.5891	-245.911	0	0	0	0	0	0	0	0	0	0	0	0	1402.12	-243.103	-14.0882
5_144w.pdb	-70.2295	18.776	-133.889	-133.889	-54.4044	-45.5727	-88.3167	0	0	0	0	0	0	0	0	0	0	0	0	1395.41	-114.77	-15.9762
4_84w.pdb	-114.891	27.909	-176.411	-176.411	-53.0682	-39.3635	-137.047	0	0	0	0	0	0	0	0	0	0	0	0	1390.11	-160.346	-32.5841
1_83w.pdb	-90.8814	29.478	-162.788	-162.788	-51.3255	-38.9408	-123.847	0	0	0	0	0	0	0	0	0	0	0	0	1385.88	-120.267	-8.50387
2_184w.pdb	-85.6074	31.966	-119.302	-119.302	-43.6354	-35.228	-84.074	0	0	0	0	0	0	0	0	0	0	0	0	1376.73	-92.7128	-22.3997
5_62w.pdb	-75.257	20.297	-415.057	-415.057	-66.9598	-28.2823	-386.775	0	0	0	0	0	0	0	0	0	0	0	0	1374.65	-342.737	-0.814928
2_83w.pdb	-86.6458	31.674	-259.973	-259.972	-57.7749	-35.3085	-224.664	0	0	0	0	0	0	0	0	0	0	0	0	1372.72	-193.305	-2.91979
4_191w.pdb	-101.936	21.737	-297.463	-297.463	-55.7886	-28.9359	-268.527	0	0	0	0	0	0	0	0	0	0	0	0	1367.29	-238.239	-0.597843
1_145w.pdb	-98.5064	32.385	-386.767	-386.767	-47.0917	-9.35	-377.417	0	0	0	0	0	0	0	0	0	0	0	0	1366.49	-325.455	-1.32973
2_99w.pdb	-85.6058	25.154	-246.404	-246.404	-52.2223	-30.6466	-215.757	0	0	0	0	0	0	0	0	0	0	0	0	1365.8	-206.589	-0.634192
1_9w.pdb	-96.571	26.874	-216.013	-216.013	-44.697	-25.6619	-190.351	0	0	0	0	0	0	0	0	0	0	0	0	1357	-181.472	-19.3199
1_105w.pdb	-94.8974	23.56	-267.177	-267.177	-57.989	-34.7459	-232.431	0	0	0	0	0	0	0	0	0	0	0	0	1354.91	-206.011	-1.00417
2_183w.pdb	-86.4085	26.097	-241.958	-241.958	-49.8571	-28.5125	-213.446	0	0	0	0	0	0	0	0	0	0	0	0	1349.49	-187.665	-11.2744
5_58w.pdb	-72.3934	10.598	-377.601	-377.601	-55.9464	-20.207	-357.394	0	0	0	0	0	0	0	0	0	0	0	0	1345.91	-293.592	5.3451
5_79w.pdb	-73.5786	24.463	-305.76	-305.76	-58.7669	-31.3232	-274.437	0	0	0	0	0	0	0	0	0	0	0	0	1339.03	-262.938	-6.18337
3_36w.pdb	-80.0355	21.732	-114.183	-114.183	-49.8555	-42.7081	-71.4744	0	0	0	0	0	0	0	0	0	0	0	0	1335.16	-94.3541	-25.9843
3_94w.pdb	-79.3145	17.551	-253.296	-253.296	-51.1559	-28.6959	-224.6	0	0	0	0	0	0	0	0	0	0	0	0	1334.5	-212.416	-5.7175
3_20w.pdb	-82.4761	28.79	-295.722	-295.723	-50.5312	-23.2877	-272.435	0	0	0	0	0	0	0	0	0	0	0	0	1333.38	-259.303	-8.35891
2_161w.pdb	-86.7192	19.084	-315.791	-315.791	-51.9706	-22.6572	-293.134	0	0	0	0	0	0	0	0	0	0	0	0	1331.1	-255.903	-2.1452
2_8w.pdb	-85.2541	33.126	-132.327	-132.327	-46.7945	-37.2909	-95.0359	0	0	0	0	0	0	0	0	0	0	0	0	1330.63	-109.012	-17.2805
2_163w.pdb	-86.7587	30.423	-318.95	-318.95	-65.3925	-37.2195	-281.73	0	0	0	0	0	0	0	0	0	0	0	0	1328.32	-237.596	7.68737
1_4w.pdb	-92.6521	18.907	-116.68	-116.68	-47.6743	-40.007	-76.6733	0	0	0	0	0	0	0	0	0	0	0	0	1327.91	-89.3848	-22.6106
1_10w.pdb	-97.0622	24.858	-251.657	-251.657	-50.7631	-28.4416	-223.215	0	0	0	0	0	0	0	0	0	0	0	0	1320.08	-214.604	-11.919
3_15w.pdb	-83.3438	19.733	-339.037	-339.037	-54.7873	-23.204	-315.833	0	0	0	0	0	0	0	0	0	0	0	0	1314.42	-287.509	-8.52683
4_69w.pdb	-113.28	28.365	-331.391	-331.391	-56.6962	-26.1746	-305.216	0	0	0	0	0	0	0	0	0	0	0	0	1306.36	-287.827	-9.84436
2_2w.pdb	-87.2012	27.175	-51.3771	-51.3772	-36.1316	-34.4376	-16.9396	0	0	0	0	0	0	0	0	0	0	0	0	1299.76	-80.3453	-50.7466
1_172w.pdb	-90.5844	31.138	-183.415	-183.416	-50.852	-36.1227	-147.293	0	0	0	0	0	0	0	0	0	0	0	0	1295.87	-136.711	-6.51312
5_137w.pdb	-74.0642	25.465	-241.072	-241.072	-53.2203	-32.3479	-208.724	0	0	0	0	0	0	0	0	0	0	0	0	1295.33	-211.607	-18.7467
1_112w.pdb	-96.4836	31.428	-251.357	-251.357	-61.1187	-39.9811	-211.376	0	0	0	0	0	0	0	0	0	0	0	0	1287.79	-207.95	-0.350278
4_30w.pdb	-109.902	27.417	-292.796	-292.796	-58.8071	-32.8083	-259.988	0	0	0	0	0	0	0	0	0	0	0	0	1284.85	-233.765	-6.07549
5_20w.pdb	-72.2141	5.075	-179.328	-179.328	-46.3237	-31.5455	-147.782	0	0	0	0	0	0	0	0	0	0	0	0	1282.85	-173.479	-24.5039
3_16w.pdb	-79.8287	26.394	-202.112	-202.112	-49.3829	-32.413	-169.699	0	0	0	0	0	0	0	0	0	0	0	0	1271.45	-163.617	-15.3763
2_118w.pdb	-86.521	24.932	-186.409	-186.409	-52.2983	-37.3971	-149.012	0	0	0	0	0	0	0	0	0	0	0	0	1267.85	-155.601	-15.5585
2_146w.pdb	-85.4851	32.382	-95.1227	-95.1227	-43.9216	-38.2326	-56.8901	0	0	0	0	0	0	0	0	0	0	0	0	1266.79	-89.503	-24.4536
3_194w.pdb	-83.1611	26.309	-392.954	-392.954	-60.0759	-23.0894	-369.865	0	0	0	0	0	0	0	0	0	0	0	0	1256.11	-338.567	7.66794
2_143w.pdb	-86.3407	20.397	-287.22	-287.22	-54.9559	-29.1488	-258.071	0	0	0	0	0	0	0	0	0	0	0	0	1255.8	-221.284	1.74835
3_168w.pdb	-79.3123	17.564	-205.603	-205.603	-35.4314	-16.5234	-189.08	0	0	0	0	0	0	0	0	0	0	0	0	1253.24	-177.451	-24.9801
2_193w.pdb	-86.1631	21.926	-208.194	-208.194	-58.5821	-41.9586	-166.235	0	0	0	0	0	0	0	0	0	0	0	0	1249.16	-157.5	-3.04301
4_121w.pdb	-101.829	21.745	-63.5934	-63.5934	-38.5514	-35.769	-27.8244	0	0	0	0	0	0	0	0	0	0	0	0	1240.71	-74.3183	-41.2911
4_124w.pdb	-103.365	24.194	-167.366	-167.366	-43.1156	-29.31	-138.056	0	0	0	0	0	0	0	0	0	0	0	0	1240.69	-153.338	-27.15
4_6w.pdb	-106.452	24.477	-169.93	-169.93	-42.8284	-28.706	-141.224	0	0	0	0	0	0	0	0	0	0	0	0	1236.23	-134.286	-29.7684
5_145w.pdb	-74.5204	28.877	-377.449	-377.449	-57.9752	-22.4781	-354.971	0	0	0	0	0	0	0	0	0	0	0	0	1235.09	-314.56	-5.47602
5_86w.pdb	-72.9798	29.716	-400.35	-400.35	-53.3328	-14.7753	-385.575	0	0	0	0	0	0	0	0	0	0	0	0	1225.06	-315.082	3.97622
2_30w.pdb	-85.0036	26.172	-89.0814	-89.0814	-43.0112	-37.8923	-51.1891	0	0	0	0	0	0	0	0	0	0	0	0	1215.17	-69.9284	-24.5106
2_5w.pdb	-87.9141	27.628	-113.959	-113.959	-52.0264	-45.145	-68.8136	0	0	0	0	0	0	0	0	0	0	0	0	1214.55	-112.723	-34.894
1_134w.pdb	-91.9603	21.713	-333.671	-333.67	-42.2838	-9.90748	-323.763	0	0	0	0	0	0	0	0	0	0	0	0	1211.8	-285.063	0.13971
2_56w.pdb	-86.075	31.616	-289.308	-289.308	-40.3979	-12.7412	-276.567	0	0	0	0	0	0	0	0	0	0	0	0	1206.04	-244.52	-8.30825
3_171w.pdb	-82.758	20.322	-217.142	-217.142	-59.1054	-41.5458	-175.596	0	0	0	0	0	0	0	0	0	0	0	0	1193.06	-190.549	-11.2707
1_41w.pdb	-93.8017	14.301	-204.534	-204.535	-48.8114	-31.5088	-173.026	0	0	0	0	0	0	0	0	0	0	0	0	1192.98	-176.005	-12.4254
3_125w.pdb	-82.2818	8.326	-291.076	-291.076	-48.6753	-21.7419	-269.334	0	0	0	0	0	0	0	0	0	0	0	0	1189.41	-251.16	-10.4663
4_73w.pdb	-109.693	24.561	-377.988	-377.988	-50.6837	-14.3166	-363.671	0	0	0	0	0	0	0	0	0	0	0	0	1186.63	-328.495	-3.53355
3_29w.pdb	-83.2166	23.965	-350.749	-350.749	-53.93	-20.9501	-329.799	0	0	0	0	0	0	0	0	0	0	0	0	1175.49	-295.138	-7.68371
2_15w.pdb	-84.4982	22.805	-165.7	-165.7	-44.7871	-31.3523	-134.348	0	0	0	0	0	0	0	0	0	0	0	0	1175.4	-139.293	-13.437
3_134w.pdb	-81.6535	30.269	-270.342	-270.342	-51.3755	-27.0459	-243.296	0	0	0	0	0	0	0	0	0	0	0	0	1170.11	-232.927	-8.79311
1_30w.pdb	-98.5558	26.714	-335.521	-335.521	-54.9326	-23.7561	-311.765	0	0	0	0	0	0	0	0	0	0	0	0	1169.56	-288.922	-4.92941
1_49w.pdb	-92.394	19.148	-145.557	-145.556	-39.2311	-27.4172	-118.139	0	0	0	0	0	0	0	0	0	0	0	0	1159.8	-128.344	-23.6357
4_155w.pdb	-101.343	22.335	-332.41	-332.409	-45.3534	-13.4583	-318.951	0	0	0	0	0	0	0	0	0	0	0	0	1158	-288.764	-5.35753
1_3w.pdb	-89.3665	29.249	-67.0255	-67.0255	-32.4469	-28.6048	-38.4207	0	0	0	0	0	0	0	0	0	0	0	0	1154.61	-74.3927	-34.1906
5_17w.pdb	-73.2116	31.456	-232.404	-232.403	-55.8989	-36.2873	-196.116	0	0	0	0	0	0	0	0	0	0	0	0	1147.12	-207.541	-12.535
2_174w.pdb	-84.5722	28.33	-291.391	-291.391	-48.0828	-21.0486	-270.342	0	0	0	0	0	0	0	0	0	0	0	0	1145.4	-237.966	3.23955
1_14w.pdb	-92.6059	21.137	-70.2816	-70.2816	-50.8687	-48.7117	-21.5699	0	0	0	0	0	0	0	0	0	0	0	0	1138.08	-59.4489	-22.6879
