# Supplementary material for: Myelin Basic Protein Attenuates Furin-Mediated Bri2 Cleavage and Postpones Its Membrane Trafficking
Source: Int J Mol Sci. 2024 Feb 23;25(5):2608. doi: 10.3390/ijms25052608 (PMC10932164; doi:10.3390/ijms25052608)
Supplement: Supplementary file 1 [file ijms-25-02608-s001.zip › Table S2. Haddock-based analysis of intermolecular interfaces of the MBP-BriΔ64 complexes generates in the Bri23-AIR experiment.xlsx]

## Sheet: structures_haddock-sorted
#struc	haddock-score	rmsd_all	Einter	Enb	Evdw+0.1Eelec	Evdw	Eelec	Eair	Ecdih	Ecoup	Esani	Evean	Edani	#NOEviol	#Dihedviol	#Jviol	#Saniviol	#veanviol	#Daniviol	bsa	dH	Edesolv
1_2w.pdb	159.01	0	2604.67	-396.62	-102.592	-69.9223	-326.698	3001.29	0	0	0	0	0	62	0	0	0	0	0	2938.4	-299.236	-5.8569
1_7w.pdb	162.391	26.121	3339	-345.192	-123.053	-98.3711	-246.821	3684.19	0	0	0	0	0	75	0	0	0	0	0	3773.02	-314.485	-58.2931
1_25w.pdb	163.218	15.843	3201.64	-414.57	-129.437	-97.7551	-316.815	3616.21	0	0	0	0	0	69	0	0	0	0	0	4042.23	-344.418	-37.2846
1_4w.pdb	166.291	4.198	2716.52	-484.416	-111.187	-69.7171	-414.699	3200.93	0	0	0	0	0	64	0	0	0	0	0	2940.97	-376.834	-1.14543
1_3w.pdb	177.195	15.602	3175.47	-470.913	-116.648	-77.2848	-393.628	3646.38	0	0	0	0	0	72	0	0	0	0	0	3505.08	-407.533	-31.4328
1_14w.pdb	179.134	15.972	3099.68	-470.655	-122.212	-83.4958	-387.159	3570.34	0	0	0	0	0	70	0	0	0	0	0	3747.47	-346.223	-16.9726
1_1w.pdb	185.76	24.448	2560.97	-164.951	-51.4116	-38.7961	-126.155	2725.92	0	0	0	0	0	54	0	0	0	0	0	2159	-105.914	-22.8047
1_17w.pdb	186.904	2.034	2944.22	-335.705	-99.3881	-73.1307	-262.574	3279.93	0	0	0	0	0	61	0	0	0	0	0	2847.68	-249.106	-15.4431
1_26w.pdb	188.546	5.472	2774.09	-487.106	-115.538	-74.2531	-412.853	3261.2	0	0	0	0	0	61	0	0	0	0	0	2846.73	-342.165	19.2498
1_15w.pdb	188.639	17.985	2903.14	-512.069	-105.403	-60.2179	-451.851	3415.21	0	0	0	0	0	65	0	0	0	0	0	3041.06	-420.458	-2.29398
1_5w.pdb	191.558	20.346	2923.63	-197.197	-88.2717	-76.1689	-121.028	3120.83	0	0	0	0	0	62	0	0	0	0	0	2683.5	-110.519	-20.1502
1_9w.pdb	192.387	16.03	3193.64	-393.551	-114.024	-82.9654	-310.586	3587.19	0	0	0	0	0	68	0	0	0	0	0	3592.38	-304.215	-21.2494
1_23w.pdb	205.981	6.199	3002.99	-300.295	-79.7771	-55.2751	-245.02	3303.28	0	0	0	0	0	63	0	0	0	0	0	2620.37	-241.022	-20.0683
1_24w.pdb	209.242	19.793	3056	-411.764	-97.6152	-62.7098	-349.054	3467.77	0	0	0	0	0	65	0	0	0	0	0	2785.29	-332.731	-5.01432
1_13w.pdb	210.894	15.586	3403.86	-388.457	-113.65	-83.1154	-305.342	3792.32	0	0	0	0	0	71	0	0	0	0	0	3422.95	-325.436	-24.1542
1_21w.pdb	219.975	15.843	3470.17	-338.611	-112.178	-87.0185	-251.593	3808.79	0	0	0	0	0	73	0	0	0	0	0	3576.2	-251.932	-23.5673
1_6w.pdb	224.136	15.793	3179.91	-391.871	-81.172	-46.6499	-345.221	3571.78	0	0	0	0	0	78	0	0	0	0	0	3011.16	-304.441	-17.3475
1_20w.pdb	227.54	15.808	3424.28	-289.946	-100.869	-79.8608	-210.085	3714.23	0	0	0	0	0	72	0	0	0	0	0	3341.67	-239.588	-22.005
1_22w.pdb	230.707	16.155	3236.44	-274.27	-75.0712	-52.938	-221.332	3510.71	0	0	0	0	0	68	0	0	0	0	0	2577.79	-226.493	-23.1593
1_8w.pdb	232.551	16.116	3394.59	-379.39	-85.0875	-52.3872	-327.003	3773.98	0	0	0	0	0	76	0	0	0	0	0	3126.57	-313.626	-27.0591
1_29w.pdb	234.344	16.557	3312.78	-404.649	-100.666	-66.8903	-337.759	3717.43	0	0	0	0	0	71	0	0	0	0	0	2838.55	-314.874	-2.95698
1_10w.pdb	237.689	23.934	3281.28	-279.207	-72.5539	-49.5924	-229.615	3560.49	0	0	0	0	0	68	0	0	0	0	0	2372.5	-214.792	-22.845
1_11w.pdb	243.391	17.734	3156.91	-231.75	-64.0527	-45.4197	-186.33	3388.66	0	0	0	0	0	66	0	0	0	0	0	2121.85	-138.338	-12.7893
1_27w.pdb	249.648	8.626	3120.59	-391.218	-85.4228	-51.4456	-339.772	3511.81	0	0	0	0	0	66	0	0	0	0	0	2242.91	-267.904	17.867
1_16w.pdb	252.123	19.505	3110.54	-371.812	-58.5797	-23.7761	-348.036	3482.36	0	0	0	0	0	69	0	0	0	0	0	2009.71	-295.642	-2.72924
1_12w.pdb	255.178	16.37	3377.79	-213.314	-70.8076	-54.9736	-158.34	3591.11	0	0	0	0	0	71	0	0	0	0	0	2661.9	-138.347	-17.2919
1_28w.pdb	263.042	16.101	3406.5	-376.793	-73.395	-39.6841	-337.109	3783.3	0	0	0	0	0	76	0	0	0	0	0	2527.08	-285.021	-8.1824
1_18w.pdb	266.96	24.239	3230.03	-182.95	-56.9747	-42.9774	-139.973	3412.98	0	0	0	0	0	66	0	0	0	0	0	2224.79	-114.92	-3.36624
1_19w.pdb	282.381	24.407	3492.79	-207.58	-56.168	-39.3444	-168.236	3700.37	0	0	0	0	0	70	0	0	0	0	0	2265.8	-137.049	-14.664
1_30w.pdb	315.623	23.383	3440.78	-244.563	-50.6072	-29.0566	-215.506	3685.34	0	0	0	0	0	71	0	0	0	0	0	1611.1	-157.136	19.2466

## Sheet: structures_haddock-sorted (2)
#struc	haddock-score	rmsd_all	Einter	Enb	Evdw+0.1Eelec	Evdw	Eelec	Eair	Ecdih	Ecoup	Esani	Evean	Edani	#NOEviol	#Dihedviol	#Jviol	#Saniviol	#veanviol	#Daniviol	bsa	dH	Edesolv
2_2w.pdb	147.12	0	2597	-581.255	-113.528	-61.5587	-519.696	3178.25	0	0	0	0	0	57	0	0	0	0	0	3236.87	-473.524	-5.20706
2_15w.pdb	162.9	1.148	2904.29	-673.287	-136.995	-77.4069	-595.88	3577.58	0	0	0	0	0	67	0	0	0	0	0	3648.19	-569.491	1.72467
2_1w.pdb	193.408	26.67	2899.19	-176.643	-80.0336	-69.2992	-107.344	3075.83	0	0	0	0	0	57	0	0	0	0	0	2506.82	-136.923	-23.4074
2_30w.pdb	195.374	0.997	3225.46	-553.789	-128.193	-80.905	-472.884	3779.25	0	0	0	0	0	67	0	0	0	0	0	3461.82	-439.294	-7.06888
2_4w.pdb	201.721	1.178	2904.79	-560.506	-96.0674	-44.4631	-516.043	3465.29	0	0	0	0	0	64	0	0	0	0	0	2928.12	-458.453	2.86366
2_14w.pdb	214.232	24.048	3230.06	-181.423	-90.6853	-80.6033	-100.82	3411.48	0	0	0	0	0	57	0	0	0	0	0	2499.7	-146.742	-26.1487
2_16w.pdb	219.507	1.44	3297.63	-489.824	-113.36	-71.5309	-418.293	3787.46	0	0	0	0	0	73	0	0	0	0	0	3321	-403.934	-4.04995
2_5w.pdb	223.732	19.405	3185.59	-232.037	-73.7207	-56.13	-175.907	3417.63	0	0	0	0	0	59	0	0	0	0	0	2120.42	-187.719	-26.7198
2_3w.pdb	234.709	23.362	3253.05	-142.901	-69.0308	-60.823	-82.0776	3395.95	0	0	0	0	0	63	0	0	0	0	0	2293.25	-96.2966	-27.647
2_6w.pdb	248.179	23.127	3471.32	-336.76	-93.4429	-66.4077	-270.352	3808.08	0	0	0	0	0	73	0	0	0	0	0	2524.41	-245.867	-12.1508
2_10w.pdb	251.013	23.932	3346.67	-311.953	-72.4863	-45.8789	-266.074	3658.62	0	0	0	0	0	72	0	0	0	0	0	2814.43	-249.826	-15.755
2_24w.pdb	252.606	26.116	3564.24	-357.183	-95.7886	-66.7448	-290.438	3921.43	0	0	0	0	0	76	0	0	0	0	0	2566	-285.89	-14.7051
2_17w.pdb	256.955	20.475	3698.43	-280.832	-101.586	-81.67	-199.162	3979.26	0	0	0	0	0	74	0	0	0	0	0	2521.09	-221.6	-19.4681
2_25w.pdb	259.862	6.509	3226.54	-285.184	-74.0561	-50.5974	-234.587	3511.73	0	0	0	0	0	63	0	0	0	0	0	2612.64	-177.648	6.20359
2_18w.pdb	268.292	21.118	3729.43	-327.217	-92.5833	-66.5129	-260.704	4056.65	0	0	0	0	0	72	0	0	0	0	0	2811.78	-242.102	-18.7193
2_8w.pdb	269.069	22.792	3447.34	-279.547	-65.706	-41.9459	-237.601	3726.88	0	0	0	0	0	68	0	0	0	0	0	2029.08	-219.04	-14.1532
2_21w.pdb	269.403	23.221	3644.83	-193.446	-80.4969	-67.947	-125.499	3838.28	0	0	0	0	0	70	0	0	0	0	0	2251.99	-159.35	-21.3778
2_29w.pdb	269.506	26.832	3569.87	-157.524	-73.325	-63.9695	-93.5547	3727.4	0	0	0	0	0	67	0	0	0	0	0	2283.58	-127.288	-20.5537
2_22w.pdb	273.207	25.253	3348.4	-340.467	-73.4449	-43.7758	-296.691	3688.86	0	0	0	0	0	69	0	0	0	0	0	2001.4	-245.986	7.43511
2_11w.pdb	273.924	23.541	3507.76	-117.63	-59.5764	-53.1261	-64.5034	3625.39	0	0	0	0	0	69	0	0	0	0	0	2231.61	-88.4746	-22.5887
2_20w.pdb	277.815	20.273	3605.65	-164.589	-62.6954	-51.3739	-113.215	3770.24	0	0	0	0	0	70	0	0	0	0	0	2222.45	-88.0638	-25.1919
2_12w.pdb	279.434	23.478	3784.59	-123.296	-69.7904	-63.8454	-59.4501	3907.89	0	0	0	0	0	72	0	0	0	0	0	2449.81	-102.714	-35.6195
2_19w.pdb	279.454	23.274	3907.77	-264.377	-103.22	-85.3136	-179.063	4172.15	0	0	0	0	0	81	0	0	0	0	0	2583.8	-203.102	-16.6344
2_7w.pdb	287.084	25.28	3419.48	-311.908	-56.446	-28.0613	-283.847	3731.39	0	0	0	0	0	70	0	0	0	0	0	1755.18	-250.246	-1.22395
2_26w.pdb	287.378	27.025	3726.79	-322.605	-79.7007	-52.7113	-269.894	4049.39	0	0	0	0	0	71	0	0	0	0	0	2516.65	-266.314	-10.8708
2_9w.pdb	289.042	23.002	3575.58	-221.117	-53.8872	-35.3061	-185.811	3796.7	0	0	0	0	0	70	0	0	0	0	0	2186.49	-159.105	-18.1599
2_23w.pdb	290.923	27.026	3779.09	-139.723	-73.9303	-66.62	-73.103	3918.81	0	0	0	0	0	72	0	0	0	0	0	2474.46	-89.1202	-19.7171
2_27w.pdb	298.26	27.693	3852.83	-257.687	-68.9997	-48.0344	-209.653	4110.52	0	0	0	0	0	72	0	0	0	0	0	2047.51	-216.919	-22.8271
2_13w.pdb	299.319	22.699	3606.57	-202.783	-52.9599	-36.3129	-166.47	3809.35	0	0	0	0	0	69	0	0	0	0	0	1805.58	-150.869	-12.0089
2_28w.pdb	303.004	26.793	3887.15	-156.876	-72.334	-62.9404	-93.9358	4044.03	0	0	0	0	0	73	0	0	0	0	0	2427.25	-89.7329	-19.671

## Sheet: structures_haddock-sorted (3)
#struc	haddock-score	rmsd_all	Einter	Enb	Evdw+0.1Eelec	Evdw	Eelec	Eair	Ecdih	Ecoup	Esani	Evean	Edani	#NOEviol	#Dihedviol	#Jviol	#Saniviol	#veanviol	#Daniviol	bsa	dH	Edesolv
3_11w.pdb	123.789	0	2360.01	-511.545	-118.8	-75.1613	-436.384	2871.56	0	0	0	0	0	53	0	0	0	0	0	3059.35	-334.973	-0.928553
3_6w.pdb	146.984	15.797	2734.9	-552.69	-130.071	-83.1131	-469.577	3287.59	0	0	0	0	0	62	0	0	0	0	0	2888.3	-438.011	-4.7461
3_9w.pdb	150.87	13.953	2607.78	-668.628	-122.653	-61.9894	-606.639	3276.41	0	0	0	0	0	65	0	0	0	0	0	3272.66	-537.611	6.54575
3_1w.pdb	156.134	21.184	2810.47	-438.474	-111.469	-75.1353	-363.339	3248.94	0	0	0	0	0	66	0	0	0	0	0	2989.11	-354.458	-20.9572
3_4w.pdb	174.114	16.386	2896.86	-427.054	-115.417	-80.7902	-346.264	3323.91	0	0	0	0	0	66	0	0	0	0	0	2741.31	-334.93	-8.23438
3_7w.pdb	175.605	16.337	2834.92	-536.854	-115.472	-68.6519	-468.202	3371.77	0	0	0	0	0	64	0	0	0	0	0	2714.47	-403.291	0.72052
3_18w.pdb	176.048	20.384	2700.91	-343.883	-97.1728	-69.7605	-274.123	3044.8	0	0	0	0	0	52	0	0	0	0	0	2361.01	-271.4	-3.84659
3_12w.pdb	189.847	21.162	3148.72	-455.237	-107.987	-69.4035	-385.833	3603.96	0	0	0	0	0	73	0	0	0	0	0	3095.08	-377.364	-23.9785
3_3w.pdb	191.508	25.906	2750.93	-173.949	-76.7178	-65.9143	-108.035	2924.88	0	0	0	0	0	52	0	0	0	0	0	2378.5	-127.453	-13.459
3_5w.pdb	197.473	20.923	3075.49	-398.805	-112.263	-80.4253	-318.38	3474.29	0	0	0	0	0	72	0	0	0	0	0	3150.01	-259.553	-5.85445
3_2w.pdb	200.42	10.928	2683.11	-576.622	-86.9311	-32.521	-544.101	3259.73	0	0	0	0	0	65	0	0	0	0	0	2314.24	-462.119	15.7884
3_14w.pdb	203.987	21.115	2947.48	-455.005	-89.5484	-48.9421	-406.063	3402.49	0	0	0	0	0	67	0	0	0	0	0	2413.34	-347.816	-6.10774
3_8w.pdb	210.979	21.249	3319.55	-367.343	-106.958	-78.0266	-289.316	3686.89	0	0	0	0	0	78	0	0	0	0	0	2904.67	-286.055	-21.8201
3_15w.pdb	219.842	10.773	3217.13	-393.695	-104.395	-72.2503	-321.445	3610.83	0	0	0	0	0	77	0	0	0	0	0	2849.63	-304.681	-4.70141
3_13w.pdb	222	21.113	3006.07	-441.389	-74.8939	-34.1722	-407.217	3447.46	0	0	0	0	0	68	0	0	0	0	0	2386.13	-381.781	-7.13088
3_25w.pdb	222.401	21.395	3305.36	-438.979	-100.332	-62.7046	-376.274	3744.33	0	0	0	0	0	78	0	0	0	0	0	2894.09	-319.7	-14.0724
3_27w.pdb	222.488	10.641	3330.66	-383.552	-111.855	-81.6666	-301.885	3714.21	0	0	0	0	0	75	0	0	0	0	0	2903.42	-302.29	-6.8899
3_28w.pdb	223.847	10.911	3109.22	-457.721	-87.6087	-46.4851	-411.236	3566.94	0	0	0	0	0	69	0	0	0	0	0	2465.44	-369.298	-4.11453
3_29w.pdb	227.326	12.2	3317.82	-486.688	-116.537	-75.4089	-411.279	3804.5	0	0	0	0	0	75	0	0	0	0	0	2636.72	-390.98	4.54068
3_19w.pdb	232.086	21.227	3437.4	-327.489	-96.4792	-70.8114	-256.678	3764.89	0	0	0	0	0	76	0	0	0	0	0	2778.58	-261.547	-22.2562
3_17w.pdb	232.212	21.166	3440.9	-334.207	-100.993	-75.0809	-259.126	3775.11	0	0	0	0	0	81	0	0	0	0	0	2838.03	-275.669	-18.3927
3_20w.pdb	232.81	11.438	3054.56	-378.126	-79.904	-46.7682	-331.358	3432.69	0	0	0	0	0	68	0	0	0	0	0	2004.94	-260.72	2.58125
3_16w.pdb	234.811	22.807	3360.71	-128.254	-73.6086	-67.5369	-60.7172	3488.97	0	0	0	0	0	65	0	0	0	0	0	2284.93	-110.088	-34.4054
3_26w.pdb	240.303	20.264	3508.17	-259.59	-94.6971	-76.3757	-183.214	3767.76	0	0	0	0	0	73	0	0	0	0	0	2520.38	-208.469	-23.4544
3_30w.pdb	247.378	20.725	3376.13	-338.753	-84.2173	-55.9356	-282.817	3714.88	0	0	0	0	0	74	0	0	0	0	0	2423.34	-242.655	-11.6106
3_23w.pdb	248.218	11.581	3201.76	-464.65	-86.5045	-44.4883	-420.162	3666.41	0	0	0	0	0	70	0	0	0	0	0	2167.6	-331.929	10.0979
3_22w.pdb	254.562	9.518	3408.2	-412.262	-89.0253	-53.1101	-359.152	3820.46	0	0	0	0	0	77	0	0	0	0	0	2460.9	-298.168	-2.54351
3_24w.pdb	258.254	11.654	3225.38	-468.614	-71.0978	-26.9293	-441.685	3693.99	0	0	0	0	0	73	0	0	0	0	0	2116.73	-367.986	4.12115
3_21w.pdb	261.184	21.071	3557.77	-263.842	-84.6908	-64.7851	-199.057	3821.61	0	0	0	0	0	79	0	0	0	0	0	2495.59	-202.605	-16.3803
3_10w.pdb	263.875	21.201	3572.78	-280.787	-85.4385	-63.7331	-217.054	3853.57	0	0	0	0	0	83	0	0	0	0	0	2579.38	-226.363	-14.3385

## Sheet: structures_haddock-sorted (4)
#struc	haddock-score	rmsd_all	Einter	Enb	Evdw+0.1Eelec	Evdw	Eelec	Eair	Ecdih	Ecoup	Esani	Evean	Edani	#NOEviol	#Dihedviol	#Jviol	#Saniviol	#veanviol	#Daniviol	bsa	dH	Edesolv
4_2w.pdb	169.497	0	2685.41	-505.268	-125.736	-83.5656	-421.702	3190.68	0	0	0	0	0	63	0	0	0	0	0	3037.03	-390.43	18.3349
4_3w.pdb	179.103	1.038	2660.84	-473.026	-114.601	-74.7756	-398.25	3133.86	0	0	0	0	0	60	0	0	0	0	0	2959.36	-334.839	20.1428
4_5w.pdb	179.66	1.133	2771.05	-539.192	-118.7	-71.9791	-467.213	3310.24	0	0	0	0	0	67	0	0	0	0	0	3144.75	-391.131	14.0574
4_9w.pdb	183.014	0.835	2873.07	-516.642	-129.82	-86.8397	-429.802	3389.71	0	0	0	0	0	65	0	0	0	0	0	3240.77	-405.282	16.8431
4_7w.pdb	184.619	2.977	2800.27	-385.504	-112.102	-81.7234	-303.781	3185.77	0	0	0	0	0	62	0	0	0	0	0	3003.91	-287.24	8.52144
4_19w.pdb	185.663	25.867	2585.73	-769.723	-125.09	-53.4643	-716.259	3355.45	0	0	0	0	0	66	0	0	0	0	0	3433.71	-568.09	46.8337
4_12w.pdb	186.652	17.699	2379.48	-582.887	-98.0929	-44.2269	-538.66	2962.37	0	0	0	0	0	54	0	0	0	0	0	3222.24	-427.979	42.3742
4_8w.pdb	192.506	23.623	2785.25	-223.09	-92.3546	-77.8284	-145.262	3008.34	0	0	0	0	0	57	0	0	0	0	0	2569.2	-148.43	-1.44725
4_1w.pdb	193.885	20.135	2805.07	-406.442	-85.7125	-50.0759	-356.366	3211.52	0	0	0	0	0	60	0	0	0	0	0	2667.61	-337.95	-5.91789
4_6w.pdb	195.139	1.004	2883.43	-451.595	-111.72	-73.9566	-377.638	3335.03	0	0	0	0	0	64	0	0	0	0	0	3002.87	-354.029	11.1204
4_16w.pdb	201.197	17.69	2544.22	-445.203	-91.451	-52.1452	-393.058	2989.42	0	0	0	0	0	54	0	0	0	0	0	2772.71	-335.299	33.012
4_15w.pdb	205.917	26.7	3067.7	-370.117	-105.95	-76.5979	-293.519	3437.81	0	0	0	0	0	64	0	0	0	0	0	2911.69	-273.4	-2.56228
4_10w.pdb	207.572	1.533	2880.56	-539.656	-99.583	-50.686	-488.97	3420.22	0	0	0	0	0	67	0	0	0	0	0	3040.81	-402.091	14.0297
4_21w.pdb	210.376	1.958	2971.98	-558.961	-108.756	-58.7337	-500.227	3530.94	0	0	0	0	0	67	0	0	0	0	0	2966.43	-426.216	16.061
4_18w.pdb	218.047	3.332	3009.58	-459.39	-105.495	-66.1734	-393.217	3468.97	0	0	0	0	0	68	0	0	0	0	0	2921.14	-327.352	15.9663
4_20w.pdb	218.664	26.65	2861	-228.364	-70.1863	-52.611	-175.753	3089.36	0	0	0	0	0	55	0	0	0	0	0	2326.94	-153.762	-2.51062
4_17w.pdb	221.214	19.994	3098.76	-439.57	-105.527	-68.4111	-371.159	3538.33	0	0	0	0	0	66	0	0	0	0	0	2792.82	-283.926	10.0234
4_4w.pdb	224.48	19.03	3107.64	-206.372	-73.0568	-58.244	-148.128	3314.01	0	0	0	0	0	61	0	0	0	0	0	2365	-175.861	-19.0511
4_26w.pdb	228.873	18.185	2793.96	-547.314	-95.5468	-45.3504	-501.964	3341.27	0	0	0	0	0	66	0	0	0	0	0	3115.02	-364.63	40.4889
4_27w.pdb	229.144	6.975	2940.89	-386.323	-87.0245	-53.7691	-332.554	3327.21	0	0	0	0	0	57	0	0	0	0	0	2258.26	-271.3	16.7031
4_14w.pdb	231.389	23.508	3105.76	-285.509	-91.3665	-69.7951	-215.714	3391.26	0	0	0	0	0	67	0	0	0	0	0	2550.1	-187.368	5.20053
4_22w.pdb	237.381	19.967	3247.43	-411.94	-94.9407	-59.7186	-352.221	3659.37	0	0	0	0	0	69	0	0	0	0	0	2470.14	-296.739	1.60711
4_28w.pdb	242.028	20.345	3231.08	-284.664	-87.2178	-65.2793	-219.385	3515.74	0	0	0	0	0	66	0	0	0	0	0	2624.32	-204.327	-0.38942
4_29w.pdb	246.224	19.761	3323.93	-377.573	-98.3086	-67.2792	-310.294	3701.5	0	0	0	0	0	71	0	0	0	0	0	2668.97	-259.212	5.41194
4_30w.pdb	246.346	1.184	3229.54	-474.242	-100.262	-58.7083	-415.534	3703.78	0	0	0	0	0	70	0	0	0	0	0	2895.45	-349.66	17.7833
4_24w.pdb	246.764	1.048	3276.4	-484.947	-102.538	-60.048	-424.899	3761.34	0	0	0	0	0	71	0	0	0	0	0	2827.65	-343.872	15.6578
4_25w.pdb	252.734	18.57	3269.06	-263.271	-70.9959	-49.632	-213.639	3532.33	0	0	0	0	0	65	0	0	0	0	0	1796.43	-180.425	-8.13892
4_11w.pdb	258.027	6.712	3168.14	-300.36	-77.0397	-52.2263	-248.134	3468.5	0	0	0	0	0	67	0	0	0	0	0	2125.08	-205.951	13.0304
4_13w.pdb	258.15	19.725	3314.31	-302.295	-80.334	-55.6717	-246.623	3616.61	0	0	0	0	0	68	0	0	0	0	0	2344.52	-192.165	1.48505
4_23w.pdb	289.266	20.253	3486.5	-326.301	-57.9775	-28.1638	-298.137	3812.8	0	0	0	0	0	73	0	0	0	0	0	2166.55	-244.515	-4.22299

## Sheet: structures_haddock-sorted (5)
#struc	haddock-score	rmsd_all	Einter	Enb	Evdw+0.1Eelec	Evdw	Eelec	Eair	Ecdih	Ecoup	Esani	Evean	Edani	#NOEviol	#Dihedviol	#Jviol	#Saniviol	#veanviol	#Daniviol	bsa	dH	Edesolv
5_1w.pdb	176.083	0	2908.23	-327.497	-110.196	-86.0518	-241.445	3235.73	0	0	0	0	0	61	0	0	0	0	0	2977.87	-257.251	-13.1492
5_28w.pdb	193.398	2.798	3100.83	-539.967	-119.848	-73.1677	-466.799	3640.8	0	0	0	0	0	65	0	0	0	0	0	3366.93	-420.376	-4.1546
5_22w.pdb	206.873	3.343	3159.67	-541.276	-110.237	-62.3432	-478.933	3700.95	0	0	0	0	0	72	0	0	0	0	0	3336.97	-400.083	-5.09225
5_29w.pdb	211.284	24.635	3193.33	-401.078	-101.391	-68.0929	-332.985	3594.4	0	0	0	0	0	65	0	0	0	0	0	3237.36	-294.296	-13.4658
5_14w.pdb	221.215	13.509	3200.06	-511.949	-100.262	-54.5189	-457.43	3712.01	0	0	0	0	0	68	0	0	0	0	0	2582.14	-412.83	-3.98124
5_13w.pdb	222.135	0.859	3188.24	-408.774	-100.484	-66.23	-342.544	3597.01	0	0	0	0	0	70	0	0	0	0	0	3095.07	-296.044	-2.82716
5_27w.pdb	226.561	22.279	3168.33	-413.33	-97.1843	-62.057	-351.273	3581.66	0	0	0	0	0	62	0	0	0	0	0	2698.84	-311.654	0.706871
5_3w.pdb	226.762	20.508	2923.49	-258.815	-72.4805	-51.7767	-207.038	3182.31	0	0	0	0	0	60	0	0	0	0	0	2015.23	-154.016	1.71562
5_19w.pdb	234.565	3.17	3273.09	-489.791	-97.948	-54.4099	-435.381	3762.88	0	0	0	0	0	72	0	0	0	0	0	2889.11	-369.21	-0.237393
5_2w.pdb	235.121	3.213	3067.55	-388.366	-70.3965	-35.0666	-353.299	3455.91	0	0	0	0	0	68	0	0	0	0	0	2186.43	-291.76	-4.74399
5_25w.pdb	237.312	24.746	3309.49	-346.582	-87.1477	-58.3217	-288.26	3656.07	0	0	0	0	0	68	0	0	0	0	0	2460.93	-246.851	-12.3216
5_21w.pdb	239.037	17.65	3320.62	-314.791	-89.5159	-64.4853	-250.306	3635.41	0	0	0	0	0	62	0	0	0	0	0	2129.88	-233.354	-9.95725
5_26w.pdb	241.078	14.538	3249.06	-290.307	-78.5591	-55.0316	-235.275	3539.37	0	0	0	0	0	63	0	0	0	0	0	2221.38	-221.088	-10.7723
5_30w.pdb	241.158	13.138	3172.9	-305.102	-77.3944	-52.0936	-253.008	3478	0	0	0	0	0	64	0	0	0	0	0	2462.06	-220.496	-3.94688
5_6w.pdb	245.955	18.505	3310.96	-312.883	-87.3064	-62.2423	-250.641	3623.84	0	0	0	0	0	68	0	0	0	0	0	2588.34	-233.473	-4.05895
5_20w.pdb	248.707	16.459	3290.05	-406.315	-84.6257	-48.8824	-357.433	3696.37	0	0	0	0	0	70	0	0	0	0	0	2463.61	-290.018	-0.560538
5_4w.pdb	249.677	6.716	3203.19	-386.505	-71.1817	-36.1458	-350.359	3589.7	0	0	0	0	0	68	0	0	0	0	0	2072.49	-297.879	-3.07514
5_15w.pdb	258.664	18.392	3434.6	-353.827	-86.2011	-56.4649	-297.362	3788.43	0	0	0	0	0	69	0	0	0	0	0	2373.07	-279.724	-4.24194
5_16w.pdb	259.261	11.879	3376.03	-433.443	-108.586	-72.4909	-360.952	3809.48	0	0	0	0	0	71	0	0	0	0	0	2805.83	-313.018	22.9943
5_17w.pdb	262.022	7.313	3362.77	-219.04	-67.1586	-50.2829	-168.757	3581.81	0	0	0	0	0	62	0	0	0	0	0	2014.63	-152.007	-12.1242
5_10w.pdb	263.217	18.127	3324.34	-269	-59.5724	-36.3027	-232.697	3593.34	0	0	0	0	0	68	0	0	0	0	0	2213.44	-192.154	-13.2751
5_5w.pdb	264.054	11.485	3410.46	-284.308	-78.6867	-55.8399	-228.468	3694.77	0	0	0	0	0	71	0	0	0	0	0	2011.58	-193.429	-3.88965
5_9w.pdb	269.668	16.291	3431.5	-233.884	-76.3203	-58.8132	-175.071	3665.39	0	0	0	0	0	68	0	0	0	0	0	2123.66	-159.012	-3.04362
5_12w.pdb	277.749	16.03	3394.3	-343.506	-61.6597	-30.3434	-313.163	3737.81	0	0	0	0	0	69	0	0	0	0	0	1921.55	-254.228	-3.05633
5_18w.pdb	279.796	9.476	3340.48	-193.639	-55.4803	-40.1293	-153.51	3534.12	0	0	0	0	0	70	0	0	0	0	0	1991.67	-118.381	-2.78458
5_7w.pdb	282.101	21.401	3399.39	-209.683	-52.916	-35.4975	-174.185	3609.07	0	0	0	0	0	68	0	0	0	0	0	1685.59	-134.03	-8.47126
5_11w.pdb	282.259	14.857	3405.25	-213.606	-62.0579	-45.2192	-168.387	3618.86	0	0	0	0	0	66	0	0	0	0	0	2067.31	-154.109	-0.730542
5_23w.pdb	292.24	11.797	3687.33	-192.566	-71.5144	-58.0642	-134.502	3879.9	0	0	0	0	0	70	0	0	0	0	0	1933.81	-133.166	-10.7856
5_8w.pdb	296.891	10.069	3531.19	-259.96	-55.3336	-32.5973	-227.363	3791.15	0	0	0	0	0	72	0	0	0	0	0	1527.74	-207.981	-4.15435
5_24w.pdb	296.942	11.811	3679.96	-227.092	-71.2795	-53.967	-173.125	3907.06	0	0	0	0	0	72	0	0	0	0	0	1986.59	-151.132	-5.17227

## Sheet: together
#struc	haddock-score	rmsd_all	Einter	Enb	Evdw+0.1Eelec	Evdw	Eelec	Eair	Ecdih	Ecoup	Esani	Evean	Edani	#NOEviol	#Dihedviol	#Jviol	#Saniviol	#veanviol	#Daniviol	bsa	dH	Edesolv
1_25w.pdb	163.218	15.843	3201.64	-414.57	-129.437	-97.7551	-316.815	3616.21	0	0	0	0	0	69	0	0	0	0	0	4042.23	-344.418	-37.2846
1_7w.pdb	162.391	26.121	3339	-345.192	-123.053	-98.3711	-246.821	3684.19	0	0	0	0	0	75	0	0	0	0	0	3773.02	-314.485	-58.2931
1_14w.pdb	179.134	15.972	3099.68	-470.655	-122.212	-83.4958	-387.159	3570.34	0	0	0	0	0	70	0	0	0	0	0	3747.47	-346.223	-16.9726
2_15w.pdb	162.9	1.148	2904.29	-673.287	-136.995	-77.4069	-595.88	3577.58	0	0	0	0	0	67	0	0	0	0	0	3648.19	-569.491	1.72467
1_9w.pdb	192.387	16.03	3193.64	-393.551	-114.024	-82.9654	-310.586	3587.19	0	0	0	0	0	68	0	0	0	0	0	3592.38	-304.215	-21.2494
1_21w.pdb	219.975	15.843	3470.17	-338.611	-112.178	-87.0185	-251.593	3808.79	0	0	0	0	0	73	0	0	0	0	0	3576.2	-251.932	-23.5673
1_3w.pdb	177.195	15.602	3175.47	-470.913	-116.648	-77.2848	-393.628	3646.38	0	0	0	0	0	72	0	0	0	0	0	3505.08	-407.533	-31.4328
2_30w.pdb	195.374	0.997	3225.46	-553.789	-128.193	-80.905	-472.884	3779.25	0	0	0	0	0	67	0	0	0	0	0	3461.82	-439.294	-7.06888
4_19w.pdb	185.663	25.867	2585.73	-769.723	-125.09	-53.4643	-716.259	3355.45	0	0	0	0	0	66	0	0	0	0	0	3433.71	-568.09	46.8337
1_13w.pdb	210.894	15.586	3403.86	-388.457	-113.65	-83.1154	-305.342	3792.32	0	0	0	0	0	71	0	0	0	0	0	3422.95	-325.436	-24.1542
5_28w.pdb	193.398	2.798	3100.83	-539.967	-119.848	-73.1677	-466.799	3640.8	0	0	0	0	0	65	0	0	0	0	0	3366.93	-420.376	-4.1546
1_20w.pdb	227.54	15.808	3424.28	-289.946	-100.869	-79.8608	-210.085	3714.23	0	0	0	0	0	72	0	0	0	0	0	3341.67	-239.588	-22.005
5_22w.pdb	206.873	3.343	3159.67	-541.276	-110.237	-62.3432	-478.933	3700.95	0	0	0	0	0	72	0	0	0	0	0	3336.97	-400.083	-5.09225
2_16w.pdb	219.507	1.44	3297.63	-489.824	-113.36	-71.5309	-418.293	3787.46	0	0	0	0	0	73	0	0	0	0	0	3321	-403.934	-4.04995
3_9w.pdb	150.87	13.953	2607.78	-668.628	-122.653	-61.9894	-606.639	3276.41	0	0	0	0	0	65	0	0	0	0	0	3272.66	-537.611	6.54575
4_9w.pdb	183.014	0.835	2873.07	-516.642	-129.82	-86.8397	-429.802	3389.71	0	0	0	0	0	65	0	0	0	0	0	3240.77	-405.282	16.8431
5_29w.pdb	211.284	24.635	3193.33	-401.078	-101.391	-68.0929	-332.985	3594.4	0	0	0	0	0	65	0	0	0	0	0	3237.36	-294.296	-13.4658
2_2w.pdb	147.12	0	2597	-581.255	-113.528	-61.5587	-519.696	3178.25	0	0	0	0	0	57	0	0	0	0	0	3236.87	-473.524	-5.20706
4_12w.pdb	186.652	17.699	2379.48	-582.887	-98.0929	-44.2269	-538.66	2962.37	0	0	0	0	0	54	0	0	0	0	0	3222.24	-427.979	42.3742
3_5w.pdb	197.473	20.923	3075.49	-398.805	-112.263	-80.4253	-318.38	3474.29	0	0	0	0	0	72	0	0	0	0	0	3150.01	-259.553	-5.85445
4_5w.pdb	179.66	1.133	2771.05	-539.192	-118.7	-71.9791	-467.213	3310.24	0	0	0	0	0	67	0	0	0	0	0	3144.75	-391.131	14.0574
1_8w.pdb	232.551	16.116	3394.59	-379.39	-85.0875	-52.3872	-327.003	3773.98	0	0	0	0	0	76	0	0	0	0	0	3126.57	-313.626	-27.0591
4_26w.pdb	228.873	18.185	2793.96	-547.314	-95.5468	-45.3504	-501.964	3341.27	0	0	0	0	0	66	0	0	0	0	0	3115.02	-364.63	40.4889
3_12w.pdb	189.847	21.162	3148.72	-455.237	-107.987	-69.4035	-385.833	3603.96	0	0	0	0	0	73	0	0	0	0	0	3095.08	-377.364	-23.9785
5_13w.pdb	222.135	0.859	3188.24	-408.774	-100.484	-66.23	-342.544	3597.01	0	0	0	0	0	70	0	0	0	0	0	3095.07	-296.044	-2.82716
3_11w.pdb	123.789	0	2360.01	-511.545	-118.8	-75.1613	-436.384	2871.56	0	0	0	0	0	53	0	0	0	0	0	3059.35	-334.973	-0.928553
1_15w.pdb	188.639	17.985	2903.14	-512.069	-105.403	-60.2179	-451.851	3415.21	0	0	0	0	0	65	0	0	0	0	0	3041.06	-420.458	-2.29398
4_10w.pdb	207.572	1.533	2880.56	-539.656	-99.583	-50.686	-488.97	3420.22	0	0	0	0	0	67	0	0	0	0	0	3040.81	-402.091	14.0297
4_2w.pdb	169.497	0	2685.41	-505.268	-125.736	-83.5656	-421.702	3190.68	0	0	0	0	0	63	0	0	0	0	0	3037.03	-390.43	18.3349
1_6w.pdb	224.136	15.793	3179.91	-391.871	-81.172	-46.6499	-345.221	3571.78	0	0	0	0	0	78	0	0	0	0	0	3011.16	-304.441	-17.3475
4_7w.pdb	184.619	2.977	2800.27	-385.504	-112.102	-81.7234	-303.781	3185.77	0	0	0	0	0	62	0	0	0	0	0	3003.91	-287.24	8.52144
4_6w.pdb	195.139	1.004	2883.43	-451.595	-111.72	-73.9566	-377.638	3335.03	0	0	0	0	0	64	0	0	0	0	0	3002.87	-354.029	11.1204
3_1w.pdb	156.134	21.184	2810.47	-438.474	-111.469	-75.1353	-363.339	3248.94	0	0	0	0	0	66	0	0	0	0	0	2989.11	-354.458	-20.9572
5_1w.pdb	176.083	0	2908.23	-327.497	-110.196	-86.0518	-241.445	3235.73	0	0	0	0	0	61	0	0	0	0	0	2977.87	-257.251	-13.1492
4_21w.pdb	210.376	1.958	2971.98	-558.961	-108.756	-58.7337	-500.227	3530.94	0	0	0	0	0	67	0	0	0	0	0	2966.43	-426.216	16.061
4_3w.pdb	179.103	1.038	2660.84	-473.026	-114.601	-74.7756	-398.25	3133.86	0	0	0	0	0	60	0	0	0	0	0	2959.36	-334.839	20.1428
1_4w.pdb	166.291	4.198	2716.52	-484.416	-111.187	-69.7171	-414.699	3200.93	0	0	0	0	0	64	0	0	0	0	0	2940.97	-376.834	-1.14543
1_2w.pdb	159.01	0	2604.67	-396.62	-102.592	-69.9223	-326.698	3001.29	0	0	0	0	0	62	0	0	0	0	0	2938.4	-299.236	-5.8569
2_4w.pdb	201.721	1.178	2904.79	-560.506	-96.0674	-44.4631	-516.043	3465.29	0	0	0	0	0	64	0	0	0	0	0	2928.12	-458.453	2.86366
4_18w.pdb	218.047	3.332	3009.58	-459.39	-105.495	-66.1734	-393.217	3468.97	0	0	0	0	0	68	0	0	0	0	0	2921.14	-327.352	15.9663
4_15w.pdb	205.917	26.7	3067.7	-370.117	-105.95	-76.5979	-293.519	3437.81	0	0	0	0	0	64	0	0	0	0	0	2911.69	-273.4	-2.56228
3_8w.pdb	210.979	21.249	3319.55	-367.343	-106.958	-78.0266	-289.316	3686.89	0	0	0	0	0	78	0	0	0	0	0	2904.67	-286.055	-21.8201
3_27w.pdb	222.488	10.641	3330.66	-383.552	-111.855	-81.6666	-301.885	3714.21	0	0	0	0	0	75	0	0	0	0	0	2903.42	-302.29	-6.8899
4_30w.pdb	246.346	1.184	3229.54	-474.242	-100.262	-58.7083	-415.534	3703.78	0	0	0	0	0	70	0	0	0	0	0	2895.45	-349.66	17.7833
3_25w.pdb	222.401	21.395	3305.36	-438.979	-100.332	-62.7046	-376.274	3744.33	0	0	0	0	0	78	0	0	0	0	0	2894.09	-319.7	-14.0724
5_19w.pdb	234.565	3.17	3273.09	-489.791	-97.948	-54.4099	-435.381	3762.88	0	0	0	0	0	72	0	0	0	0	0	2889.11	-369.21	-0.237393
3_6w.pdb	146.984	15.797	2734.9	-552.69	-130.071	-83.1131	-469.577	3287.59	0	0	0	0	0	62	0	0	0	0	0	2888.3	-438.011	-4.7461
3_15w.pdb	219.842	10.773	3217.13	-393.695	-104.395	-72.2503	-321.445	3610.83	0	0	0	0	0	77	0	0	0	0	0	2849.63	-304.681	-4.70141
1_17w.pdb	186.904	2.034	2944.22	-335.705	-99.3881	-73.1307	-262.574	3279.93	0	0	0	0	0	61	0	0	0	0	0	2847.68	-249.106	-15.4431
1_26w.pdb	188.546	5.472	2774.09	-487.106	-115.538	-74.2531	-412.853	3261.2	0	0	0	0	0	61	0	0	0	0	0	2846.73	-342.165	19.2498
1_29w.pdb	234.344	16.557	3312.78	-404.649	-100.666	-66.8903	-337.759	3717.43	0	0	0	0	0	71	0	0	0	0	0	2838.55	-314.874	-2.95698
3_17w.pdb	232.212	21.166	3440.9	-334.207	-100.993	-75.0809	-259.126	3775.11	0	0	0	0	0	81	0	0	0	0	0	2838.03	-275.669	-18.3927
4_24w.pdb	246.764	1.048	3276.4	-484.947	-102.538	-60.048	-424.899	3761.34	0	0	0	0	0	71	0	0	0	0	0	2827.65	-343.872	15.6578
2_10w.pdb	251.013	23.932	3346.67	-311.953	-72.4863	-45.8789	-266.074	3658.62	0	0	0	0	0	72	0	0	0	0	0	2814.43	-249.826	-15.755
2_18w.pdb	268.292	21.118	3729.43	-327.217	-92.5833	-66.5129	-260.704	4056.65	0	0	0	0	0	72	0	0	0	0	0	2811.78	-242.102	-18.7193
5_16w.pdb	259.261	11.879	3376.03	-433.443	-108.586	-72.4909	-360.952	3809.48	0	0	0	0	0	71	0	0	0	0	0	2805.83	-313.018	22.9943
4_17w.pdb	221.214	19.994	3098.76	-439.57	-105.527	-68.4111	-371.159	3538.33	0	0	0	0	0	66	0	0	0	0	0	2792.82	-283.926	10.0234
1_24w.pdb	209.242	19.793	3056	-411.764	-97.6152	-62.7098	-349.054	3467.77	0	0	0	0	0	65	0	0	0	0	0	2785.29	-332.731	-5.01432
3_19w.pdb	232.086	21.227	3437.4	-327.489	-96.4792	-70.8114	-256.678	3764.89	0	0	0	0	0	76	0	0	0	0	0	2778.58	-261.547	-22.2562
4_16w.pdb	201.197	17.69	2544.22	-445.203	-91.451	-52.1452	-393.058	2989.42	0	0	0	0	0	54	0	0	0	0	0	2772.71	-335.299	33.012
3_4w.pdb	174.114	16.386	2896.86	-427.054	-115.417	-80.7902	-346.264	3323.91	0	0	0	0	0	66	0	0	0	0	0	2741.31	-334.93	-8.23438
3_7w.pdb	175.605	16.337	2834.92	-536.854	-115.472	-68.6519	-468.202	3371.77	0	0	0	0	0	64	0	0	0	0	0	2714.47	-403.291	0.72052
5_27w.pdb	226.561	22.279	3168.33	-413.33	-97.1843	-62.057	-351.273	3581.66	0	0	0	0	0	62	0	0	0	0	0	2698.84	-311.654	0.706871
1_5w.pdb	191.558	20.346	2923.63	-197.197	-88.2717	-76.1689	-121.028	3120.83	0	0	0	0	0	62	0	0	0	0	0	2683.5	-110.519	-20.1502
4_29w.pdb	246.224	19.761	3323.93	-377.573	-98.3086	-67.2792	-310.294	3701.5	0	0	0	0	0	71	0	0	0	0	0	2668.97	-259.212	5.41194
4_1w.pdb	193.885	20.135	2805.07	-406.442	-85.7125	-50.0759	-356.366	3211.52	0	0	0	0	0	60	0	0	0	0	0	2667.61	-337.95	-5.91789
1_12w.pdb	255.178	16.37	3377.79	-213.314	-70.8076	-54.9736	-158.34	3591.11	0	0	0	0	0	71	0	0	0	0	0	2661.9	-138.347	-17.2919
3_29w.pdb	227.326	12.2	3317.82	-486.688	-116.537	-75.4089	-411.279	3804.5	0	0	0	0	0	75	0	0	0	0	0	2636.72	-390.98	4.54068
4_28w.pdb	242.028	20.345	3231.08	-284.664	-87.2178	-65.2793	-219.385	3515.74	0	0	0	0	0	66	0	0	0	0	0	2624.32	-204.327	-0.38942
1_23w.pdb	205.981	6.199	3002.99	-300.295	-79.7771	-55.2751	-245.02	3303.28	0	0	0	0	0	63	0	0	0	0	0	2620.37	-241.022	-20.0683
2_25w.pdb	259.862	6.509	3226.54	-285.184	-74.0561	-50.5974	-234.587	3511.73	0	0	0	0	0	63	0	0	0	0	0	2612.64	-177.648	6.20359
5_6w.pdb	245.955	18.505	3310.96	-312.883	-87.3064	-62.2423	-250.641	3623.84	0	0	0	0	0	68	0	0	0	0	0	2588.34	-233.473	-4.05895
2_19w.pdb	279.454	23.274	3907.77	-264.377	-103.22	-85.3136	-179.063	4172.15	0	0	0	0	0	81	0	0	0	0	0	2583.8	-203.102	-16.6344
5_14w.pdb	221.215	13.509	3200.06	-511.949	-100.262	-54.5189	-457.43	3712.01	0	0	0	0	0	68	0	0	0	0	0	2582.14	-412.83	-3.98124
3_10w.pdb	263.875	21.201	3572.78	-280.787	-85.4385	-63.7331	-217.054	3853.57	0	0	0	0	0	83	0	0	0	0	0	2579.38	-226.363	-14.3385
1_22w.pdb	230.707	16.155	3236.44	-274.27	-75.0712	-52.938	-221.332	3510.71	0	0	0	0	0	68	0	0	0	0	0	2577.79	-226.493	-23.1593
4_8w.pdb	192.506	23.623	2785.25	-223.09	-92.3546	-77.8284	-145.262	3008.34	0	0	0	0	0	57	0	0	0	0	0	2569.2	-148.43	-1.44725
2_24w.pdb	252.606	26.116	3564.24	-357.183	-95.7886	-66.7448	-290.438	3921.43	0	0	0	0	0	76	0	0	0	0	0	2566	-285.89	-14.7051
4_14w.pdb	231.389	23.508	3105.76	-285.509	-91.3665	-69.7951	-215.714	3391.26	0	0	0	0	0	67	0	0	0	0	0	2550.1	-187.368	5.20053
1_28w.pdb	263.042	16.101	3406.5	-376.793	-73.395	-39.6841	-337.109	3783.3	0	0	0	0	0	76	0	0	0	0	0	2527.08	-285.021	-8.1824
2_6w.pdb	248.179	23.127	3471.32	-336.76	-93.4429	-66.4077	-270.352	3808.08	0	0	0	0	0	73	0	0	0	0	0	2524.41	-245.867	-12.1508
2_17w.pdb	256.955	20.475	3698.43	-280.832	-101.586	-81.67	-199.162	3979.26	0	0	0	0	0	74	0	0	0	0	0	2521.09	-221.6	-19.4681
3_26w.pdb	240.303	20.264	3508.17	-259.59	-94.6971	-76.3757	-183.214	3767.76	0	0	0	0	0	73	0	0	0	0	0	2520.38	-208.469	-23.4544
2_26w.pdb	287.378	27.025	3726.79	-322.605	-79.7007	-52.7113	-269.894	4049.39	0	0	0	0	0	71	0	0	0	0	0	2516.65	-266.314	-10.8708
2_1w.pdb	193.408	26.67	2899.19	-176.643	-80.0336	-69.2992	-107.344	3075.83	0	0	0	0	0	57	0	0	0	0	0	2506.82	-136.923	-23.4074
2_14w.pdb	214.232	24.048	3230.06	-181.423	-90.6853	-80.6033	-100.82	3411.48	0	0	0	0	0	57	0	0	0	0	0	2499.7	-146.742	-26.1487
3_21w.pdb	261.184	21.071	3557.77	-263.842	-84.6908	-64.7851	-199.057	3821.61	0	0	0	0	0	79	0	0	0	0	0	2495.59	-202.605	-16.3803
2_23w.pdb	290.923	27.026	3779.09	-139.723	-73.9303	-66.62	-73.103	3918.81	0	0	0	0	0	72	0	0	0	0	0	2474.46	-89.1202	-19.7171
4_22w.pdb	237.381	19.967	3247.43	-411.94	-94.9407	-59.7186	-352.221	3659.37	0	0	0	0	0	69	0	0	0	0	0	2470.14	-296.739	1.60711
3_28w.pdb	223.847	10.911	3109.22	-457.721	-87.6087	-46.4851	-411.236	3566.94	0	0	0	0	0	69	0	0	0	0	0	2465.44	-369.298	-4.11453
5_20w.pdb	248.707	16.459	3290.05	-406.315	-84.6257	-48.8824	-357.433	3696.37	0	0	0	0	0	70	0	0	0	0	0	2463.61	-290.018	-0.560538
5_30w.pdb	241.158	13.138	3172.9	-305.102	-77.3944	-52.0936	-253.008	3478	0	0	0	0	0	64	0	0	0	0	0	2462.06	-220.496	-3.94688
5_25w.pdb	237.312	24.746	3309.49	-346.582	-87.1477	-58.3217	-288.26	3656.07	0	0	0	0	0	68	0	0	0	0	0	2460.93	-246.851	-12.3216
3_22w.pdb	254.562	9.518	3408.2	-412.262	-89.0253	-53.1101	-359.152	3820.46	0	0	0	0	0	77	0	0	0	0	0	2460.9	-298.168	-2.54351
2_12w.pdb	279.434	23.478	3784.59	-123.296	-69.7904	-63.8454	-59.4501	3907.89	0	0	0	0	0	72	0	0	0	0	0	2449.81	-102.714	-35.6195
2_28w.pdb	303.004	26.793	3887.15	-156.876	-72.334	-62.9404	-93.9358	4044.03	0	0	0	0	0	73	0	0	0	0	0	2427.25	-89.7329	-19.671
3_30w.pdb	247.378	20.725	3376.13	-338.753	-84.2173	-55.9356	-282.817	3714.88	0	0	0	0	0	74	0	0	0	0	0	2423.34	-242.655	-11.6106
3_14w.pdb	203.987	21.115	2947.48	-455.005	-89.5484	-48.9421	-406.063	3402.49	0	0	0	0	0	67	0	0	0	0	0	2413.34	-347.816	-6.10774
3_13w.pdb	222	21.113	3006.07	-441.389	-74.8939	-34.1722	-407.217	3447.46	0	0	0	0	0	68	0	0	0	0	0	2386.13	-381.781	-7.13088
3_3w.pdb	191.508	25.906	2750.93	-173.949	-76.7178	-65.9143	-108.035	2924.88	0	0	0	0	0	52	0	0	0	0	0	2378.5	-127.453	-13.459
5_15w.pdb	258.664	18.392	3434.6	-353.827	-86.2011	-56.4649	-297.362	3788.43	0	0	0	0	0	69	0	0	0	0	0	2373.07	-279.724	-4.24194
1_10w.pdb	237.689	23.934	3281.28	-279.207	-72.5539	-49.5924	-229.615	3560.49	0	0	0	0	0	68	0	0	0	0	0	2372.5	-214.792	-22.845
4_4w.pdb	224.48	19.03	3107.64	-206.372	-73.0568	-58.244	-148.128	3314.01	0	0	0	0	0	61	0	0	0	0	0	2365	-175.861	-19.0511
3_18w.pdb	176.048	20.384	2700.91	-343.883	-97.1728	-69.7605	-274.123	3044.8	0	0	0	0	0	52	0	0	0	0	0	2361.01	-271.4	-3.84659
4_13w.pdb	258.15	19.725	3314.31	-302.295	-80.334	-55.6717	-246.623	3616.61	0	0	0	0	0	68	0	0	0	0	0	2344.52	-192.165	1.48505
4_20w.pdb	218.664	26.65	2861	-228.364	-70.1863	-52.611	-175.753	3089.36	0	0	0	0	0	55	0	0	0	0	0	2326.94	-153.762	-2.51062
3_2w.pdb	200.42	10.928	2683.11	-576.622	-86.9311	-32.521	-544.101	3259.73	0	0	0	0	0	65	0	0	0	0	0	2314.24	-462.119	15.7884
2_3w.pdb	234.709	23.362	3253.05	-142.901	-69.0308	-60.823	-82.0776	3395.95	0	0	0	0	0	63	0	0	0	0	0	2293.25	-96.2966	-27.647
3_16w.pdb	234.811	22.807	3360.71	-128.254	-73.6086	-67.5369	-60.7172	3488.97	0	0	0	0	0	65	0	0	0	0	0	2284.93	-110.088	-34.4054
2_29w.pdb	269.506	26.832	3569.87	-157.524	-73.325	-63.9695	-93.5547	3727.4	0	0	0	0	0	67	0	0	0	0	0	2283.58	-127.288	-20.5537
1_19w.pdb	282.381	24.407	3492.79	-207.58	-56.168	-39.3444	-168.236	3700.37	0	0	0	0	0	70	0	0	0	0	0	2265.8	-137.049	-14.664
4_27w.pdb	229.144	6.975	2940.89	-386.323	-87.0245	-53.7691	-332.554	3327.21	0	0	0	0	0	57	0	0	0	0	0	2258.26	-271.3	16.7031
2_21w.pdb	269.403	23.221	3644.83	-193.446	-80.4969	-67.947	-125.499	3838.28	0	0	0	0	0	70	0	0	0	0	0	2251.99	-159.35	-21.3778
1_27w.pdb	249.648	8.626	3120.59	-391.218	-85.4228	-51.4456	-339.772	3511.81	0	0	0	0	0	66	0	0	0	0	0	2242.91	-267.904	17.867
2_11w.pdb	273.924	23.541	3507.76	-117.63	-59.5764	-53.1261	-64.5034	3625.39	0	0	0	0	0	69	0	0	0	0	0	2231.61	-88.4746	-22.5887
1_18w.pdb	266.96	24.239	3230.03	-182.95	-56.9747	-42.9774	-139.973	3412.98	0	0	0	0	0	66	0	0	0	0	0	2224.79	-114.92	-3.36624
2_20w.pdb	277.815	20.273	3605.65	-164.589	-62.6954	-51.3739	-113.215	3770.24	0	0	0	0	0	70	0	0	0	0	0	2222.45	-88.0638	-25.1919
5_26w.pdb	241.078	14.538	3249.06	-290.307	-78.5591	-55.0316	-235.275	3539.37	0	0	0	0	0	63	0	0	0	0	0	2221.38	-221.088	-10.7723
5_10w.pdb	263.217	18.127	3324.34	-269	-59.5724	-36.3027	-232.697	3593.34	0	0	0	0	0	68	0	0	0	0	0	2213.44	-192.154	-13.2751
2_9w.pdb	289.042	23.002	3575.58	-221.117	-53.8872	-35.3061	-185.811	3796.7	0	0	0	0	0	70	0	0	0	0	0	2186.49	-159.105	-18.1599
5_2w.pdb	235.121	3.213	3067.55	-388.366	-70.3965	-35.0666	-353.299	3455.91	0	0	0	0	0	68	0	0	0	0	0	2186.43	-291.76	-4.74399
3_23w.pdb	248.218	11.581	3201.76	-464.65	-86.5045	-44.4883	-420.162	3666.41	0	0	0	0	0	70	0	0	0	0	0	2167.6	-331.929	10.0979
4_23w.pdb	289.266	20.253	3486.5	-326.301	-57.9775	-28.1638	-298.137	3812.8	0	0	0	0	0	73	0	0	0	0	0	2166.55	-244.515	-4.22299
1_1w.pdb	185.76	24.448	2560.97	-164.951	-51.4116	-38.7961	-126.155	2725.92	0	0	0	0	0	54	0	0	0	0	0	2159	-105.914	-22.8047
5_21w.pdb	239.037	17.65	3320.62	-314.791	-89.5159	-64.4853	-250.306	3635.41	0	0	0	0	0	62	0	0	0	0	0	2129.88	-233.354	-9.95725
4_11w.pdb	258.027	6.712	3168.14	-300.36	-77.0397	-52.2263	-248.134	3468.5	0	0	0	0	0	67	0	0	0	0	0	2125.08	-205.951	13.0304
5_9w.pdb	269.668	16.291	3431.5	-233.884	-76.3203	-58.8132	-175.071	3665.39	0	0	0	0	0	68	0	0	0	0	0	2123.66	-159.012	-3.04362
1_11w.pdb	243.391	17.734	3156.91	-231.75	-64.0527	-45.4197	-186.33	3388.66	0	0	0	0	0	66	0	0	0	0	0	2121.85	-138.338	-12.7893
2_5w.pdb	223.732	19.405	3185.59	-232.037	-73.7207	-56.13	-175.907	3417.63	0	0	0	0	0	59	0	0	0	0	0	2120.42	-187.719	-26.7198
3_24w.pdb	258.254	11.654	3225.38	-468.614	-71.0978	-26.9293	-441.685	3693.99	0	0	0	0	0	73	0	0	0	0	0	2116.73	-367.986	4.12115
5_4w.pdb	249.677	6.716	3203.19	-386.505	-71.1817	-36.1458	-350.359	3589.7	0	0	0	0	0	68	0	0	0	0	0	2072.49	-297.879	-3.07514
5_11w.pdb	282.259	14.857	3405.25	-213.606	-62.0579	-45.2192	-168.387	3618.86	0	0	0	0	0	66	0	0	0	0	0	2067.31	-154.109	-0.730542
2_27w.pdb	298.26	27.693	3852.83	-257.687	-68.9997	-48.0344	-209.653	4110.52	0	0	0	0	0	72	0	0	0	0	0	2047.51	-216.919	-22.8271
2_8w.pdb	269.069	22.792	3447.34	-279.547	-65.706	-41.9459	-237.601	3726.88	0	0	0	0	0	68	0	0	0	0	0	2029.08	-219.04	-14.1532
5_3w.pdb	226.762	20.508	2923.49	-258.815	-72.4805	-51.7767	-207.038	3182.31	0	0	0	0	0	60	0	0	0	0	0	2015.23	-154.016	1.71562
5_17w.pdb	262.022	7.313	3362.77	-219.04	-67.1586	-50.2829	-168.757	3581.81	0	0	0	0	0	62	0	0	0	0	0	2014.63	-152.007	-12.1242
5_5w.pdb	264.054	11.485	3410.46	-284.308	-78.6867	-55.8399	-228.468	3694.77	0	0	0	0	0	71	0	0	0	0	0	2011.58	-193.429	-3.88965
1_16w.pdb	252.123	19.505	3110.54	-371.812	-58.5797	-23.7761	-348.036	3482.36	0	0	0	0	0	69	0	0	0	0	0	2009.71	-295.642	-2.72924
3_20w.pdb	232.81	11.438	3054.56	-378.126	-79.904	-46.7682	-331.358	3432.69	0	0	0	0	0	68	0	0	0	0	0	2004.94	-260.72	2.58125
2_22w.pdb	273.207	25.253	3348.4	-340.467	-73.4449	-43.7758	-296.691	3688.86	0	0	0	0	0	69	0	0	0	0	0	2001.4	-245.986	7.43511
5_18w.pdb	279.796	9.476	3340.48	-193.639	-55.4803	-40.1293	-153.51	3534.12	0	0	0	0	0	70	0	0	0	0	0	1991.67	-118.381	-2.78458
5_24w.pdb	296.942	11.811	3679.96	-227.092	-71.2795	-53.967	-173.125	3907.06	0	0	0	0	0	72	0	0	0	0	0	1986.59	-151.132	-5.17227
5_23w.pdb	292.24	11.797	3687.33	-192.566	-71.5144	-58.0642	-134.502	3879.9	0	0	0	0	0	70	0	0	0	0	0	1933.81	-133.166	-10.7856
5_12w.pdb	277.749	16.03	3394.3	-343.506	-61.6597	-30.3434	-313.163	3737.81	0	0	0	0	0	69	0	0	0	0	0	1921.55	-254.228	-3.05633
2_13w.pdb	299.319	22.699	3606.57	-202.783	-52.9599	-36.3129	-166.47	3809.35	0	0	0	0	0	69	0	0	0	0	0	1805.58	-150.869	-12.0089
4_25w.pdb	252.734	18.57	3269.06	-263.271	-70.9959	-49.632	-213.639	3532.33	0	0	0	0	0	65	0	0	0	0	0	1796.43	-180.425	-8.13892
2_7w.pdb	287.084	25.28	3419.48	-311.908	-56.446	-28.0613	-283.847	3731.39	0	0	0	0	0	70	0	0	0	0	0	1755.18	-250.246	-1.22395
5_7w.pdb	282.101	21.401	3399.39	-209.683	-52.916	-35.4975	-174.185	3609.07	0	0	0	0	0	68	0	0	0	0	0	1685.59	-134.03	-8.47126
1_30w.pdb	315.623	23.383	3440.78	-244.563	-50.6072	-29.0566	-215.506	3685.34	0	0	0	0	0	71	0	0	0	0	0	1611.1	-157.136	19.2466
5_8w.pdb	296.891	10.069	3531.19	-259.96	-55.3336	-32.5973	-227.363	3791.15	0	0	0	0	0	72	0	0	0	0	0	1527.74	-207.981	-4.15435
