# Supplementary material for: Myelin Basic Protein Attenuates Furin-Mediated Bri2 Cleavage and Postpones Its Membrane Trafficking
Source: Int J Mol Sci. 2024 Feb 23;25(5):2608. doi: 10.3390/ijms25052608 (PMC10932164; doi:10.3390/ijms25052608)
Supplement: Supplementary file 1 [file ijms-25-02608-s001.zip › Table S3. Haddock-based analysis of intermolecular interfaces of the MBP-BriΔ64 complexes generates in the acidic AIR experiment.xlsx]

## Sheet: 1
#struc	haddock-score	rmsd_all	Einter	Enb	Evdw+0.1Eelec	Evdw	Eelec	Eair	Ecdih	Ecoup	Esani	Evean	Edani	#NOEviol	#Dihedviol	#Jviol	#Saniviol	#veanviol	#Daniviol	bsa	dH	Edesolv
1_15w.pdb	166.145	0	3100.45	-674.316	-127.573	-66.8236	-607.492	3774.76	0	0	0	0	0	67	0	0	0	0	0	3664.39	-562.429	-23.0088
1_3w.pdb	188.553	24.275	2881.19	-458.569	-85.7649	-44.3422	-414.227	3339.76	0	0	0	0	0	53	0	0	0	0	0	1986.26	-384.256	-18.2357
1_21w.pdb	188.797	16.408	3086.4	-658.791	-136.731	-78.7243	-580.067	3745.19	0	0	0	0	0	68	0	0	0	0	0	3331.31	-516.054	9.01521
1_1w.pdb	202.843	19.336	3242.95	-319.767	-108.643	-85.1845	-234.583	3562.72	0	0	0	0	0	65	0	0	0	0	0	2979.26	-258.818	-21.3281
1_9w.pdb	216.166	17.608	3331.55	-523.684	-109.411	-63.3809	-460.303	3855.23	0	0	0	0	0	64	0	0	0	0	0	3087.56	-411.861	-13.916
1_2w.pdb	228.08	17.911	3258.1	-352.767	-90.825	-61.7203	-291.047	3610.87	0	0	0	0	0	61	0	0	0	0	0	2252.82	-272.397	-13.0775
1_12w.pdb	232.862	1.558	3324.56	-402.292	-83.2934	-47.8491	-354.443	3726.85	0	0	0	0	0	64	0	0	0	0	0	2562.43	-318.714	-21.0858
1_5w.pdb	236.137	24.325	3383.63	-361.378	-80.464	-49.2513	-312.127	3745.01	0	0	0	0	0	63	0	0	0	0	0	1921.05	-300.064	-26.6872
1_7w.pdb	237.851	18.295	3443.02	-403.886	-91.5948	-56.8958	-346.99	3846.9	0	0	0	0	0	68	0	0	0	0	0	2634.77	-326.427	-20.5448
1_4w.pdb	243.803	26.463	3489.01	-320.266	-83.2481	-56.9128	-263.353	3809.27	0	0	0	0	0	70	0	0	0	0	0	3079.12	-264.273	-27.541
1_6w.pdb	251.126	17.584	3214.53	-454.409	-74.3212	-32.0892	-422.32	3668.94	0	0	0	0	0	61	0	0	0	0	0	2582	-362.242	0.784723
1_17w.pdb	254.041	17.215	3664.5	-403.644	-98.8896	-65.028	-338.616	4068.14	0	0	0	0	0	70	0	0	0	0	0	3076.47	-316.936	-20.0214
1_14w.pdb	254.766	27.115	3694.79	-325.65	-93.2546	-67.4329	-258.217	4020.44	0	0	0	0	0	67	0	0	0	0	0	2858.88	-285.381	-28.2016
1_13w.pdb	257.683	16.557	3481.57	-481.051	-91.7543	-48.4991	-432.552	3962.62	0	0	0	0	0	66	0	0	0	0	0	2409.79	-397.434	-3.56925
1_24w.pdb	257.96	20.855	3498.62	-332.67	-81.9853	-54.1314	-278.539	3831.3	0	0	0	0	0	62	0	0	0	0	0	2280.12	-235.714	-15.3311
1_11w.pdb	258.238	23.905	3407.77	-443.684	-84.0224	-44.06	-399.624	3851.46	0	0	0	0	0	66	0	0	0	0	0	2489.67	-373.548	-2.92288
1_27w.pdb	261.185	29.49	3369.3	-305.984	-78.5005	-53.2245	-252.76	3675.28	0	0	0	0	0	62	0	0	0	0	0	2589.43	-201.743	-2.56692
1_26w.pdb	261.825	20.322	3503.14	-569.342	-100.593	-48.5093	-520.833	4072.48	0	0	0	0	0	68	0	0	0	0	0	2619.74	-459.62	7.25321
1_29w.pdb	263.063	20.686	3721.14	-415.156	-91.8067	-55.879	-359.277	4136.3	0	0	0	0	0	69	0	0	0	0	0	2428.55	-348.836	-22.8323
1_30w.pdb	269.767	13.96	3599.5	-349.242	-83.9883	-54.5157	-294.726	3948.74	0	0	0	0	0	62	0	0	0	0	0	2182.3	-283.834	-11.6461
1_20w.pdb	270.184	14.743	3581.6	-404.396	-87.9461	-52.785	-351.611	3986	0	0	0	0	0	67	0	0	0	0	0	2702.54	-318.848	-5.30885
1_10w.pdb	277.829	27.268	3740.71	-301.698	-81.5665	-57.1074	-244.591	4042.41	0	0	0	0	0	70	0	0	0	0	0	2867.99	-250.297	-20.386
1_23w.pdb	281.174	29.227	3532.75	-431.501	-72.0162	-32.0735	-399.427	3964.25	0	0	0	0	0	68	0	0	0	0	0	2233.74	-343.103	-3.2919
1_8w.pdb	281.43	27.202	3844.03	-340.027	-85.2065	-56.8931	-283.134	4184.06	0	0	0	0	0	74	0	0	0	0	0	3011.91	-280.092	-23.4565
1_22w.pdb	294.272	17.047	3566.95	-386.171	-65.1614	-29.4937	-356.677	3953.12	0	0	0	0	0	63	0	0	0	0	0	1381.35	-303.249	-0.210817
1_18w.pdb	294.427	25.649	3561.03	-365.024	-86.2599	-55.2861	-309.738	3926.05	0	0	0	0	0	66	0	0	0	0	0	2520.81	-268.816	19.0555
1_25w.pdb	295.533	22.855	3880.2	-344.369	-79.5931	-50.1736	-294.195	4224.57	0	0	0	0	0	75	0	0	0	0	0	2599.61	-279.948	-17.9118
1_19w.pdb	296.388	19.308	4052.67	-228.95	-87.8708	-72.1953	-156.755	4281.62	0	0	0	0	0	76	0	0	0	0	0	3016.08	-153.482	-28.2279
1_16w.pdb	299.093	18.933	3527.03	-410.079	-76.094	-38.9846	-371.094	3937.11	0	0	0	0	0	63	0	0	0	0	0	2088.22	-302.199	18.5855
1_28w.pdb	309.176	19.484	3658.56	-338.435	-65.9517	-35.6758	-302.759	3996.99	0	0	0	0	0	68	0	0	0	0	0	1847.54	-247.496	5.70472

## Sheet: all together
#struc	haddock-score	rmsd_all	Einter	Enb	Evdw+0.1Eelec	Evdw	Eelec	Eair	Ecdih	Ecoup	Esani	Evean	Edani	#NOEviol	#Dihedviol	#Jviol	#Saniviol	#veanviol	#Daniviol	bsa	dH	Edesolv
5_6w.pdb	127.888	0	2688.88	-473.625	-125.469	-86.7852	-386.84	3162.5	0	0	0	0	0	60	0	0	0	0	0	3802.65	-352.477	-24.2085
5_1w.pdb	138.071	20.849	2484.56	-681.411	-132.938	-71.996	-609.415	3165.97	0	0	0	0	0	64	0	0	0	0	0	3719.01	-513.476	15.3534
2_15w.pdb	223.93	23.134	3540.98	-478.098	-124.169	-84.8431	-393.255	4019.08	0	0	0	0	0	75	0	0	0	0	0	3671.37	-298.604	-14.4841
1_15w.pdb	166.145	0	3100.45	-674.316	-127.573	-66.8236	-607.492	3774.76	0	0	0	0	0	67	0	0	0	0	0	3664.39	-562.429	-23.0088
4_30w.pdb	235.242	30.35	3305.65	-720.934	-114.44	-47.0518	-673.882	4026.58	0	0	0	0	0	76	0	0	0	0	0	3580.73	-545.047	14.4122
5_11w.pdb	147.185	25.377	2779.57	-730.102	-130.749	-64.154	-665.948	3509.67	0	0	0	0	0	63	0	0	0	0	0	3556.08	-593.934	-6.4382
3_12w.pdb	129.91	22.35	2633.99	-853.623	-135.982	-56.2444	-797.379	3487.62	0	0	0	0	0	61	0	0	0	0	0	3505.67	-698.439	-3.13134
5_26w.pdb	206.452	26.056	3281.56	-433.517	-106.691	-70.3769	-363.14	3715.08	0	0	0	0	0	71	0	0	0	0	0	3461.27	-333.836	-22.0506
4_6w.pdb	186.274	20.614	3366.94	-470.373	-127.843	-89.7846	-380.588	3837.31	0	0	0	0	0	63	0	0	0	0	0	3447.44	-404.757	-31.5546
5_27w.pdb	171.896	25.45	2911.77	-562.788	-133.569	-85.8776	-476.91	3474.55	0	0	0	0	0	65	0	0	0	0	0	3445.25	-408.86	5.70103
5_4w.pdb	131.648	23.681	2917.55	-535.156	-141.724	-98.0094	-437.147	3452.71	0	0	0	0	0	64	0	0	0	0	0	3437.69	-428.816	-28.1838
3_4w.pdb	166.228	26.037	3080.02	-602.346	-132.727	-80.5467	-521.799	3682.36	0	0	0	0	0	67	0	0	0	0	0	3433.88	-513.532	-17.1019
4_5w.pdb	155.774	0	2805.56	-616.363	-133.972	-80.3729	-535.99	3421.92	0	0	0	0	0	57	0	0	0	0	0	3371.57	-423.626	1.15284
1_21w.pdb	188.797	16.408	3086.4	-658.791	-136.731	-78.7243	-580.067	3745.19	0	0	0	0	0	68	0	0	0	0	0	3331.31	-516.054	9.01521
3_9w.pdb	201.587	26.299	3558.3	-550.869	-136.749	-90.7358	-460.133	4109.17	0	0	0	0	0	74	0	0	0	0	0	3330.32	-457.437	-26.5672
3_13w.pdb	193.284	25.106	3464.59	-414.682	-132.51	-101.158	-313.524	3879.27	0	0	0	0	0	69	0	0	0	0	0	3324.57	-311.086	-30.7804
5_3w.pdb	186.621	23.241	2672.52	-500.025	-100.71	-56.342	-443.683	3172.54	0	0	0	0	0	58	0	0	0	0	0	3313.88	-335.048	14.4454
3_3w.pdb	107.224	0	2445.32	-939.161	-151.164	-63.6091	-875.552	3384.48	0	0	0	0	0	57	0	0	0	0	0	3310.59	-750.313	7.49544
2_25w.pdb	215.938	10.746	3768.18	-232.108	-103.138	-88.8075	-143.301	4000.28	0	0	0	0	0	74	0	0	0	0	0	3301.71	-231.969	-66.6221
5_29w.pdb	189.768	26.87	3150.09	-615.496	-120.952	-66.0027	-549.493	3765.58	0	0	0	0	0	69	0	0	0	0	0	3293.22	-538.288	-10.8888
4_23w.pdb	194.784	21.629	3221.88	-566.517	-127.782	-79.0336	-487.483	3788.39	0	0	0	0	0	63	0	0	0	0	0	3276.86	-472.179	-7.52501
5_17w.pdb	183.788	26.95	3039.74	-438.179	-113.65	-77.5916	-360.587	3477.92	0	0	0	0	0	65	0	0	0	0	0	3227.15	-357.683	-14.2954
5_18w.pdb	176.234	22.976	2824.18	-430.219	-101.324	-64.7805	-365.438	3254.4	0	0	0	0	0	61	0	0	0	0	0	3207.14	-341.83	-11.3376
4_10w.pdb	233.86	24.431	3325.48	-525.282	-115.512	-69.982	-455.3	3850.76	0	0	0	0	0	67	0	0	0	0	0	3197.95	-408.69	9.82552
4_1w.pdb	177.749	20.38	3128.94	-413.26	-117.609	-84.7594	-328.501	3542.2	0	0	0	0	0	60	0	0	0	0	0	3185.37	-331.767	-26.0117
4_17w.pdb	215.971	21.904	3323.15	-442.936	-114.555	-78.0684	-364.868	3766.08	0	0	0	0	0	64	0	0	0	0	0	3177.57	-334.408	-9.59546
5_28w.pdb	163.634	12.819	3164.83	-415.391	-134.096	-102.841	-312.55	3580.22	0	0	0	0	0	66	0	0	0	0	0	3174.54	-305.715	-29.0366
5_7w.pdb	162.021	19.9	2782.54	-659.173	-131.175	-72.5084	-586.665	3441.72	0	0	0	0	0	65	0	0	0	0	0	3171.34	-497.494	7.69082
5_24w.pdb	187.425	26.273	3174.15	-532.952	-121.841	-76.162	-456.79	3707.11	0	0	0	0	0	72	0	0	0	0	0	3167.27	-441.979	-15.766
2_29w.pdb	215.461	11.222	3790.84	-406.722	-120.709	-88.9302	-317.792	4197.56	0	0	0	0	0	72	0	0	0	0	0	3163.03	-374.51	-51.8066
2_30w.pdb	262.684	22.784	3969.1	-386.273	-132.113	-103.873	-282.4	4355.37	0	0	0	0	0	78	0	0	0	0	0	3154.04	-298.292	-12.4996
3_29w.pdb	233.103	24.995	3483.78	-446.665	-110.349	-72.9808	-373.684	3930.44	0	0	0	0	0	70	0	0	0	0	0	3139.04	-329.712	-12.2235
4_19w.pdb	210.749	2.101	3165.6	-529.9	-116.015	-70.0281	-459.872	3695.5	0	0	0	0	0	62	0	0	0	0	0	3136.06	-402.964	3.20165
5_25w.pdb	195.53	17.36	3169.93	-508.334	-120.855	-77.8013	-430.533	3678.26	0	0	0	0	0	68	0	0	0	0	0	3128.35	-360.512	-8.38848
2_11w.pdb	228.721	11.6	3526.78	-385.287	-100.33	-68.6679	-316.619	3912.07	0	0	0	0	0	71	0	0	0	0	0	3118.76	-322.717	-30.4941
5_10w.pdb	219.737	17.644	3214.28	-393.476	-109.976	-78.4758	-315	3607.76	0	0	0	0	0	66	0	0	0	0	0	3101.24	-279.049	0.436745
4_26w.pdb	208.296	32.664	3005.61	-624.022	-119.094	-62.9912	-561.031	3629.63	0	0	0	0	0	60	0	0	0	0	0	3091.58	-489.268	20.5301
1_9w.pdb	216.166	17.608	3331.55	-523.684	-109.411	-63.3809	-460.303	3855.23	0	0	0	0	0	64	0	0	0	0	0	3087.56	-411.861	-13.916
1_4w.pdb	243.803	26.463	3489.01	-320.266	-83.2481	-56.9128	-263.353	3809.27	0	0	0	0	0	70	0	0	0	0	0	3079.12	-264.273	-27.541
1_17w.pdb	254.041	17.215	3664.5	-403.644	-98.8896	-65.028	-338.616	4068.14	0	0	0	0	0	70	0	0	0	0	0	3076.47	-316.936	-20.0214
5_13w.pdb	196.275	24.11	2810.69	-406.555	-104.945	-71.4326	-335.122	3217.24	0	0	0	0	0	56	0	0	0	0	0	3070.08	-267.146	13.0077
4_28w.pdb	237.877	24.255	3458.06	-578.879	-122.686	-71.998	-506.881	4036.94	0	0	0	0	0	68	0	0	0	0	0	3066.87	-469.637	7.55724
4_20w.pdb	246.292	18.27	3504.18	-525.39	-85.3778	-36.4876	-488.902	4029.57	0	0	0	0	0	72	0	0	0	0	0	3060.54	-442.103	-22.3967
5_8w.pdb	159.573	11.773	2842.08	-519.298	-117.076	-72.3844	-446.914	3361.38	0	0	0	0	0	61	0	0	0	0	0	3058.61	-432.843	-14.7975
4_24w.pdb	200.363	25.341	3339.85	-487.408	-121.561	-80.9111	-406.497	3827.26	0	0	0	0	0	64	0	0	0	0	0	3044.23	-399.987	-20.1523
3_16w.pdb	249.138	24.623	3682.38	-391.758	-115.918	-85.2693	-306.489	4074.13	0	0	0	0	0	73	0	0	0	0	0	3021.15	-290.302	-11.7081
1_19w.pdb	296.388	19.308	4052.67	-228.95	-87.8708	-72.1953	-156.755	4281.62	0	0	0	0	0	76	0	0	0	0	0	3016.08	-153.482	-28.2279
1_8w.pdb	281.43	27.202	3844.03	-340.027	-85.2065	-56.8931	-283.134	4184.06	0	0	0	0	0	74	0	0	0	0	0	3011.91	-280.092	-23.4565
3_10w.pdb	209.089	23.16	3661.18	-404.48	-120.352	-88.7819	-315.698	4065.66	0	0	0	0	0	68	0	0	0	0	0	3006.34	-337.899	-45.5559
2_18w.pdb	219.334	10.476	3649.14	-383.678	-108.529	-77.9565	-305.721	4032.81	0	0	0	0	0	72	0	0	0	0	0	3004.77	-337.754	-44.8466
5_12w.pdb	160.993	9.363	2763.75	-589.934	-120.652	-68.5091	-521.425	3353.68	0	0	0	0	0	62	0	0	0	0	0	3001.41	-475.013	-1.58094
4_22w.pdb	259.572	22.733	3554.71	-427.195	-107.461	-71.9346	-355.26	3981.9	0	0	0	0	0	69	0	0	0	0	0	2980.96	-314.717	4.36878
1_1w.pdb	202.843	19.336	3242.95	-319.767	-108.643	-85.1845	-234.583	3562.72	0	0	0	0	0	65	0	0	0	0	0	2979.26	-258.818	-21.3281
3_23w.pdb	194.042	21.421	3280.82	-348.157	-121.334	-96.1319	-252.025	3628.98	0	0	0	0	0	59	0	0	0	0	0	2974.46	-245.866	-22.319
4_11w.pdb	248.911	23.094	3524.54	-417.262	-95.3162	-59.5444	-357.718	3941.8	0	0	0	0	0	68	0	0	0	0	0	2974.09	-345.219	-14.1806
5_20w.pdb	214.334	13.393	3320.62	-334.36	-106.727	-81.4347	-252.925	3654.98	0	0	0	0	0	65	0	0	0	0	0	2949.22	-256.579	-19.1446
4_2w.pdb	215.966	23.653	3075.67	-474.734	-106.519	-65.6064	-409.128	3550.41	0	0	0	0	0	62	0	0	0	0	0	2945.13	-327.98	8.3568
5_19w.pdb	193.112	24.688	3326.38	-459.702	-111.525	-72.839	-386.863	3786.08	0	0	0	0	0	70	0	0	0	0	0	2940.64	-381.09	-35.2844
4_14w.pdb	200.168	14.139	3063.67	-456.57	-113.702	-75.6051	-380.965	3520.24	0	0	0	0	0	65	0	0	0	0	0	2918.1	-379.609	-0.0577445
5_2w.pdb	180.529	10.992	2832.09	-454.176	-98.2477	-58.7001	-395.476	3286.27	0	0	0	0	0	58	0	0	0	0	0	2889.3	-392.035	-10.3026
4_16w.pdb	226.964	28.404	3133.43	-587.24	-103.397	-49.6369	-537.603	3720.67	0	0	0	0	0	64	0	0	0	0	0	2886.38	-418.37	12.055
1_10w.pdb	277.829	27.268	3740.71	-301.698	-81.5665	-57.1074	-244.591	4042.41	0	0	0	0	0	70	0	0	0	0	0	2867.99	-250.297	-20.386
3_2w.pdb	186.104	22.778	2947.36	-336.147	-93.6541	-66.7104	-269.437	3283.51	0	0	0	0	0	53	0	0	0	0	0	2866.78	-221.44	-21.6496
1_14w.pdb	254.766	27.115	3694.79	-325.65	-93.2546	-67.4329	-258.217	4020.44	0	0	0	0	0	67	0	0	0	0	0	2858.88	-285.381	-28.2016
3_5w.pdb	222.847	25.597	3307.26	-493.515	-92.41	-47.8428	-445.672	3800.77	0	0	0	0	0	70	0	0	0	0	0	2854.7	-387.591	-20.2531
4_9w.pdb	243.077	12.977	3281.96	-486.479	-101.387	-58.5992	-427.88	3768.44	0	0	0	0	0	66	0	0	0	0	0	2806.6	-366.477	10.4078
2_27w.pdb	260.271	13.111	3857.36	-414.267	-89.6991	-53.636	-360.631	4271.63	0	0	0	0	0	74	0	0	0	0	0	2805.2	-353.332	-41.1303
2_26w.pdb	260.97	7.92	3765.62	-352.877	-99.8161	-71.6982	-281.179	4118.49	0	0	0	0	0	67	0	0	0	0	0	2790.92	-268.718	-22.9454
5_16w.pdb	230.205	24.968	3038.56	-465.392	-84.717	-42.4198	-422.972	3503.95	0	0	0	0	0	67	0	0	0	0	0	2787.31	-352.759	6.82372
3_14w.pdb	232.633	24.608	3396.21	-478.208	-90.6091	-47.5426	-430.665	3874.42	0	0	0	0	0	71	0	0	0	0	0	2766.16	-400.573	-21.133
4_25w.pdb	237.667	29.617	3506.08	-406.992	-109.977	-76.9758	-330.016	3913.07	0	0	0	0	0	66	0	0	0	0	0	2757.24	-308.455	-10.661
3_24w.pdb	245.538	21.827	3792.84	-320.155	-100.253	-75.8198	-244.335	4113	0	0	0	0	0	70	0	0	0	0	0	2744.5	-286.898	-41.0751
5_21w.pdb	200.193	24.592	3047.72	-440.72	-96.1001	-57.809	-382.911	3488.44	0	0	0	0	0	61	0	0	0	0	0	2739.5	-365.305	-14.26
5_14w.pdb	236.446	26.195	3245.11	-500.791	-91.2309	-45.7242	-455.067	3745.9	0	0	0	0	0	66	0	0	0	0	0	2728.28	-403.714	-1.40631
2_21w.pdb	262.584	9.87	3649.54	-346.368	-91.5381	-63.2237	-283.144	3995.91	0	0	0	0	0	72	0	0	0	0	0	2724.78	-273.552	-17.1549
1_20w.pdb	270.184	14.743	3581.6	-404.396	-87.9461	-52.785	-351.611	3986	0	0	0	0	0	67	0	0	0	0	0	2702.54	-318.848	-5.30885
4_18w.pdb	234.561	28.373	3286.33	-385.293	-86.0555	-52.8069	-332.486	3671.63	0	0	0	0	0	65	0	0	0	0	0	2691.25	-311.904	-13.2974
4_3w.pdb	194.187	25.929	3344.79	-351.212	-108.367	-81.3846	-269.827	3696	0	0	0	0	0	64	0	0	0	0	0	2690.72	-282.047	-40.0629
3_1w.pdb	202.029	23.579	2957.63	-513.578	-98.6563	-52.5539	-461.024	3471.21	0	0	0	0	0	63	0	0	0	0	0	2661.9	-420.074	-0.332855
3_11w.pdb	266.196	26.082	3616.11	-447.997	-78.0088	-36.899	-411.098	4064.11	0	0	0	0	0	73	0	0	0	0	0	2656.16	-371.776	-21.0961
2_17w.pdb	255.397	23.787	3773.47	-215.641	-89.573	-75.5654	-140.076	3989.11	0	0	0	0	0	66	0	0	0	0	0	2644.67	-169.503	-39.9337
1_7w.pdb	237.851	18.295	3443.02	-403.886	-91.5948	-56.8958	-346.99	3846.9	0	0	0	0	0	68	0	0	0	0	0	2634.77	-326.427	-20.5448
5_15w.pdb	233.576	25.193	3328.58	-324.889	-84.2124	-57.4706	-267.418	3653.47	0	0	0	0	0	70	0	0	0	0	0	2621.54	-259.904	-20.8166
1_26w.pdb	261.825	20.322	3503.14	-569.342	-100.593	-48.5093	-520.833	4072.48	0	0	0	0	0	68	0	0	0	0	0	2619.74	-459.62	7.25321
1_25w.pdb	295.533	22.855	3880.2	-344.369	-79.5931	-50.1736	-294.195	4224.57	0	0	0	0	0	75	0	0	0	0	0	2599.61	-279.948	-17.9118
3_22w.pdb	267.747	26.01	3648.33	-379.792	-81.3045	-48.1392	-331.653	4028.12	0	0	0	0	0	66	0	0	0	0	0	2595.84	-329.905	-20.595
1_27w.pdb	261.185	29.49	3369.3	-305.984	-78.5005	-53.2245	-252.76	3675.28	0	0	0	0	0	62	0	0	0	0	0	2589.43	-201.743	-2.56692
3_21w.pdb	289.416	24.849	3778.61	-308.257	-84.1953	-59.2995	-248.958	4086.87	0	0	0	0	0	74	0	0	0	0	0	2584.03	-216.62	-10.1796
1_6w.pdb	251.126	17.584	3214.53	-454.409	-74.3212	-32.0892	-422.32	3668.94	0	0	0	0	0	61	0	0	0	0	0	2582	-362.242	0.784723
3_18w.pdb	249.344	26.217	3587.72	-603.214	-102.745	-47.137	-556.077	4190.94	0	0	0	0	0	78	0	0	0	0	0	2578.26	-479.403	-11.3972
1_12w.pdb	232.862	1.558	3324.56	-402.292	-83.2934	-47.8491	-354.443	3726.85	0	0	0	0	0	64	0	0	0	0	0	2562.43	-318.714	-21.0858
5_22w.pdb	219.639	26.767	2884.49	-495.017	-78.8054	-32.5597	-462.457	3379.51	0	0	0	0	0	58	0	0	0	0	0	2561.59	-382.227	6.73907
4_27w.pdb	259.705	13.319	3407.19	-449.208	-91.6705	-51.9441	-397.264	3856.4	0	0	0	0	0	69	0	0	0	0	0	2550.77	-326.519	5.46232
5_23w.pdb	238.49	23.988	3428.43	-349.279	-95.2495	-67.024	-282.255	3777.71	0	0	0	0	0	66	0	0	0	0	0	2545.15	-267.58	-15.8059
4_4w.pdb	228.495	21.575	3172.91	-329.086	-84.6787	-57.5223	-271.564	3502	0	0	0	0	0	60	0	0	0	0	0	2542.62	-246.906	-9.86972
1_18w.pdb	294.427	25.649	3561.03	-365.024	-86.2599	-55.2861	-309.738	3926.05	0	0	0	0	0	66	0	0	0	0	0	2520.81	-268.816	19.0555
4_13w.pdb	276.49	23.588	3539.23	-353.808	-95.0823	-66.335	-287.473	3893.04	0	0	0	0	0	67	0	0	0	0	0	2509.21	-275.016	11.0152
3_17w.pdb	205.529	14.463	3261.17	-677.595	-106.663	-43.2258	-634.369	3938.77	0	0	0	0	0	66	0	0	0	0	0	2508.43	-590.519	-18.2488
2_9w.pdb	242.132	27.182	3416.64	-256.984	-81.2933	-61.7721	-195.212	3673.62	0	0	0	0	0	67	0	0	0	0	0	2498.69	-183.676	-24.4159
3_20w.pdb	281.708	26.407	3965.66	-246.168	-74.3998	-55.3145	-190.853	4211.83	0	0	0	0	0	72	0	0	0	0	0	2498.3	-215.913	-45.9896
1_11w.pdb	258.238	23.905	3407.77	-443.684	-84.0224	-44.06	-399.624	3851.46	0	0	0	0	0	66	0	0	0	0	0	2489.67	-373.548	-2.92288
3_27w.pdb	268.106	25.909	3542.75	-281.775	-65.488	-41.4561	-240.319	3824.52	0	0	0	0	0	69	0	0	0	0	0	2475.11	-210.897	-24.8261
4_7w.pdb	209.546	26.144	3103.59	-487.376	-101.815	-58.9749	-428.401	3590.96	0	0	0	0	0	55	0	0	0	0	0	2453.05	-394.068	-4.89538
3_25w.pdb	212.914	5.229	3030.31	-700.575	-108.27	-42.4583	-658.117	3730.89	0	0	0	0	0	63	0	0	0	0	0	2442.07	-559.419	13.9068
4_12w.pdb	257.283	27.929	3585.89	-499.01	-89.4325	-43.9239	-455.086	4084.9	0	0	0	0	0	69	0	0	0	0	0	2434.11	-427.227	-16.2662
1_29w.pdb	263.063	20.686	3721.14	-415.156	-91.8067	-55.879	-359.277	4136.3	0	0	0	0	0	69	0	0	0	0	0	2428.55	-348.836	-22.8323
1_13w.pdb	257.683	16.557	3481.57	-481.051	-91.7543	-48.4991	-432.552	3962.62	0	0	0	0	0	66	0	0	0	0	0	2409.79	-397.434	-3.56925
2_1w.pdb	195.723	0	2915.62	-404.628	-84.409	-48.8291	-355.799	3320.25	0	0	0	0	0	58	0	0	0	0	0	2405.26	-333.998	-16.3128
2_20w.pdb	253.899	11.779	3436.85	-406.107	-88.5954	-53.3163	-352.791	3842.96	0	0	0	0	0	67	0	0	0	0	0	2404.02	-298.623	-6.52298
5_30w.pdb	211.339	7.812	2944.55	-450.778	-83.4517	-42.6377	-408.14	3395.32	0	0	0	0	0	60	0	0	0	0	0	2401.84	-345.309	-3.92747
2_7w.pdb	225.904	11.697	3158.36	-501.914	-93.7384	-48.3856	-453.528	3660.27	0	0	0	0	0	61	0	0	0	0	0	2401.52	-391.195	-1.03149
2_19w.pdb	255.534	5.356	3649.42	-226.143	-71.4186	-54.227	-171.916	3875.56	0	0	0	0	0	66	0	0	0	0	0	2385.58	-179.497	-43.4123
2_13w.pdb	266.959	16.817	3605.92	-292.927	-72.7538	-48.2901	-244.637	3898.85	0	0	0	0	0	70	0	0	0	0	0	2351.77	-224.848	-25.7085
3_19w.pdb	256.009	29.663	3597.94	-383.394	-99.6955	-68.1735	-315.22	3981.34	0	0	0	0	0	69	0	0	0	0	0	2348.18	-287.247	-10.9079
2_6w.pdb	257.995	26.327	3615.3	-256.12	-70.884	-50.3022	-205.818	3871.42	0	0	0	0	0	65	0	0	0	0	0	2300.69	-208.319	-37.6808
2_4w.pdb	266.337	26.059	3417.45	-238.172	-64.4382	-45.1345	-193.037	3655.62	0	0	0	0	0	65	0	0	0	0	0	2296.77	-170.694	-15.4827
1_24w.pdb	257.96	20.855	3498.62	-332.67	-81.9853	-54.1314	-278.539	3831.3	0	0	0	0	0	62	0	0	0	0	0	2280.12	-235.714	-15.3311
2_24w.pdb	252.661	11.64	3363.08	-465.635	-80.1645	-37.3344	-428.301	3828.72	0	0	0	0	0	63	0	0	0	0	0	2278.08	-358.996	-7.2161
5_9w.pdb	240.857	23.342	3517.52	-263.481	-77.9411	-57.3255	-206.156	3781	0	0	0	0	0	71	0	0	0	0	0	2270.57	-205.283	-38.686
1_2w.pdb	228.08	17.911	3258.1	-352.767	-90.825	-61.7203	-291.047	3610.87	0	0	0	0	0	61	0	0	0	0	0	2252.82	-272.397	-13.0775
5_5w.pdb	235.494	7.946	2995.78	-307.388	-68.1177	-41.5321	-265.856	3303.17	0	0	0	0	0	64	0	0	0	0	0	2245.8	-213.872	-0.119917
2_12w.pdb	231.316	21.9	2833.49	-640.818	-84.4194	-22.5973	-618.221	3474.3	0	0	0	0	0	56	0	0	0	0	0	2241.26	-525.686	30.1279
1_23w.pdb	281.174	29.227	3532.75	-431.501	-72.0162	-32.0735	-399.427	3964.25	0	0	0	0	0	68	0	0	0	0	0	2233.74	-343.103	-3.2919
4_8w.pdb	253.056	30.813	3032.96	-465.969	-62.7432	-17.9403	-448.029	3498.93	0	0	0	0	0	56	0	0	0	0	0	2214.07	-357.211	10.7091
3_6w.pdb	284.109	25.179	3633.55	-373.965	-73.605	-40.2317	-333.733	4007.51	0	0	0	0	0	71	0	0	0	0	0	2209.39	-309.143	-9.66373
3_7w.pdb	266.932	26.721	3304.1	-318.684	-66.8449	-38.8628	-279.821	3622.78	0	0	0	0	0	61	0	0	0	0	0	2208.75	-216.663	-0.518734
1_30w.pdb	269.767	13.96	3599.5	-349.242	-83.9883	-54.5157	-294.726	3948.74	0	0	0	0	0	62	0	0	0	0	0	2182.3	-283.834	-11.6461
2_16w.pdb	289.628	26.138	3932.49	-190.433	-60.3733	-45.9222	-144.511	4122.92	0	0	0	0	0	69	0	0	0	0	0	2180.79	-167.899	-47.8396
2_10w.pdb	304.666	18.808	3717.85	-175.509	-52.345	-38.6601	-136.849	3893.36	0	0	0	0	0	69	0	0	0	0	0	2178.41	-122.391	-18.6396
2_8w.pdb	271.529	25.795	3370.76	-334.064	-77.1945	-48.6535	-285.41	3704.82	0	0	0	0	0	64	0	0	0	0	0	2175.58	-217.154	6.7823
3_30w.pdb	258.3	27.441	3407	-426.599	-89.4456	-51.9841	-374.615	3833.6	0	0	0	0	0	66	0	0	0	0	0	2175.38	-323.422	1.84719
3_28w.pdb	283.814	29.833	3524.2	-372.329	-74.1136	-40.9786	-331.35	3896.52	0	0	0	0	0	69	0	0	0	0	0	2172.81	-284.864	1.41017
4_15w.pdb	259.732	24.892	3487.71	-384.223	-87.3194	-54.3301	-329.893	3871.93	0	0	0	0	0	68	0	0	0	0	0	2171.43	-308.898	-7.15205
3_8w.pdb	221.305	22.741	2829.27	-476.734	-77.0888	-32.6838	-444.05	3306.01	0	0	0	0	0	57	0	0	0	0	0	2156.76	-368.394	12.1983
2_28w.pdb	294.684	9.898	4009.63	-126.984	-61.4499	-54.1684	-72.8154	4136.61	0	0	0	0	0	70	0	0	0	0	0	2135.49	-95.9325	-50.2452
1_16w.pdb	299.093	18.933	3527.03	-410.079	-76.094	-38.9846	-371.094	3937.11	0	0	0	0	0	63	0	0	0	0	0	2088.22	-302.199	18.5855
2_14w.pdb	314.652	26.064	3683.54	-281.859	-51.8195	-26.2595	-255.6	3965.4	0	0	0	0	0	70	0	0	0	0	0	2061.73	-174.277	-4.50835
3_15w.pdb	278.558	24.09	3685.87	-298.939	-73.0163	-47.9138	-251.025	3984.81	0	0	0	0	0	68	0	0	0	0	0	2059.6	-255.695	-21.8039
3_26w.pdb	307.175	29.623	3966.96	-297.104	-78.7293	-54.4654	-242.639	4264.06	0	0	0	0	0	73	0	0	0	0	0	2040.51	-236.002	-16.2373
4_21w.pdb	287.113	22.744	3609.17	-341.669	-89.492	-61.4723	-280.197	3950.84	0	0	0	0	0	66	0	0	0	0	0	2016.95	-237.873	9.54053
2_3w.pdb	257.395	25.792	3718.76	-188.065	-81.7508	-69.9381	-118.127	3906.82	0	0	0	0	0	69	0	0	0	0	0	1994.99	-178.937	-39.7239
1_3w.pdb	188.553	24.275	2881.19	-458.569	-85.7649	-44.3422	-414.227	3339.76	0	0	0	0	0	53	0	0	0	0	0	1986.26	-384.256	-18.2357
2_5w.pdb	267.248	22.346	3809.2	-137.391	-69.5983	-62.0657	-75.3257	3946.59	0	0	0	0	0	67	0	0	0	0	0	1957.53	-136.643	-50.2806
2_22w.pdb	322.782	8.498	4052.84	-169.124	-64.0827	-52.4115	-116.712	4221.96	0	0	0	0	0	72	0	0	0	0	0	1925.38	-143.22	-23.6605
1_5w.pdb	236.137	24.325	3383.63	-361.378	-80.464	-49.2513	-312.127	3745.01	0	0	0	0	0	63	0	0	0	0	0	1921.05	-300.064	-26.6872
2_23w.pdb	315.38	4.954	3890.99	-171.441	-56.0818	-43.2641	-128.177	4062.43	0	0	0	0	0	71	0	0	0	0	0	1910.3	-127.121	-21.9639
1_28w.pdb	309.176	19.484	3658.56	-338.435	-65.9517	-35.6758	-302.759	3996.99	0	0	0	0	0	68	0	0	0	0	0	1847.54	-247.496	5.70472
2_2w.pdb	273.413	21.594	3526.91	-194.003	-55.2672	-39.8521	-154.151	3720.92	0	0	0	0	0	65	0	0	0	0	0	1801.43	-140.933	-27.9967
4_29w.pdb	332.513	14.983	3825.08	-300.91	-58.3359	-31.3832	-269.527	4125.99	0	0	0	0	0	67	0	0	0	0	0	1792.23	-244.392	5.20217
1_22w.pdb	294.272	17.047	3566.95	-386.171	-65.1614	-29.4937	-356.677	3953.12	0	0	0	0	0	63	0	0	0	0	0	1381.35	-303.249	-0.210817

## Sheet: 2
#struc	haddock-score	rmsd_all	Einter	Enb	Evdw+0.1Eelec	Evdw	Eelec	Eair	Ecdih	Ecoup	Esani	Evean	Edani	#NOEviol	#Dihedviol	#Jviol	#Saniviol	#veanviol	#Daniviol	bsa	dH	Edesolv
2_1w.pdb	195.723	0	2915.62	-404.628	-84.409	-48.8291	-355.799	3320.25	0	0	0	0	0	58	0	0	0	0	0	2405.26	-333.998	-16.3128
2_29w.pdb	215.461	11.222	3790.84	-406.722	-120.709	-88.9302	-317.792	4197.56	0	0	0	0	0	72	0	0	0	0	0	3163.03	-374.51	-51.8066
2_25w.pdb	215.938	10.746	3768.18	-232.108	-103.138	-88.8075	-143.301	4000.28	0	0	0	0	0	74	0	0	0	0	0	3301.71	-231.969	-66.6221
2_18w.pdb	219.334	10.476	3649.14	-383.678	-108.529	-77.9565	-305.721	4032.81	0	0	0	0	0	72	0	0	0	0	0	3004.77	-337.754	-44.8466
2_15w.pdb	223.93	23.134	3540.98	-478.098	-124.169	-84.8431	-393.255	4019.08	0	0	0	0	0	75	0	0	0	0	0	3671.37	-298.604	-14.4841
2_7w.pdb	225.904	11.697	3158.36	-501.914	-93.7384	-48.3856	-453.528	3660.27	0	0	0	0	0	61	0	0	0	0	0	2401.52	-391.195	-1.03149
2_11w.pdb	228.721	11.6	3526.78	-385.287	-100.33	-68.6679	-316.619	3912.07	0	0	0	0	0	71	0	0	0	0	0	3118.76	-322.717	-30.4941
2_12w.pdb	231.316	21.9	2833.49	-640.818	-84.4194	-22.5973	-618.221	3474.3	0	0	0	0	0	56	0	0	0	0	0	2241.26	-525.686	30.1279
2_9w.pdb	242.132	27.182	3416.64	-256.984	-81.2933	-61.7721	-195.212	3673.62	0	0	0	0	0	67	0	0	0	0	0	2498.69	-183.676	-24.4159
2_24w.pdb	252.661	11.64	3363.08	-465.635	-80.1645	-37.3344	-428.301	3828.72	0	0	0	0	0	63	0	0	0	0	0	2278.08	-358.996	-7.2161
2_20w.pdb	253.899	11.779	3436.85	-406.107	-88.5954	-53.3163	-352.791	3842.96	0	0	0	0	0	67	0	0	0	0	0	2404.02	-298.623	-6.52298
2_17w.pdb	255.397	23.787	3773.47	-215.641	-89.573	-75.5654	-140.076	3989.11	0	0	0	0	0	66	0	0	0	0	0	2644.67	-169.503	-39.9337
2_19w.pdb	255.534	5.356	3649.42	-226.143	-71.4186	-54.227	-171.916	3875.56	0	0	0	0	0	66	0	0	0	0	0	2385.58	-179.497	-43.4123
2_3w.pdb	257.395	25.792	3718.76	-188.065	-81.7508	-69.9381	-118.127	3906.82	0	0	0	0	0	69	0	0	0	0	0	1994.99	-178.937	-39.7239
2_6w.pdb	257.995	26.327	3615.3	-256.12	-70.884	-50.3022	-205.818	3871.42	0	0	0	0	0	65	0	0	0	0	0	2300.69	-208.319	-37.6808
2_27w.pdb	260.271	13.111	3857.36	-414.267	-89.6991	-53.636	-360.631	4271.63	0	0	0	0	0	74	0	0	0	0	0	2805.2	-353.332	-41.1303
2_26w.pdb	260.97	7.92	3765.62	-352.877	-99.8161	-71.6982	-281.179	4118.49	0	0	0	0	0	67	0	0	0	0	0	2790.92	-268.718	-22.9454
2_21w.pdb	262.584	9.87	3649.54	-346.368	-91.5381	-63.2237	-283.144	3995.91	0	0	0	0	0	72	0	0	0	0	0	2724.78	-273.552	-17.1549
2_30w.pdb	262.684	22.784	3969.1	-386.273	-132.113	-103.873	-282.4	4355.37	0	0	0	0	0	78	0	0	0	0	0	3154.04	-298.292	-12.4996
2_4w.pdb	266.337	26.059	3417.45	-238.172	-64.4382	-45.1345	-193.037	3655.62	0	0	0	0	0	65	0	0	0	0	0	2296.77	-170.694	-15.4827
2_13w.pdb	266.959	16.817	3605.92	-292.927	-72.7538	-48.2901	-244.637	3898.85	0	0	0	0	0	70	0	0	0	0	0	2351.77	-224.848	-25.7085
2_5w.pdb	267.248	22.346	3809.2	-137.391	-69.5983	-62.0657	-75.3257	3946.59	0	0	0	0	0	67	0	0	0	0	0	1957.53	-136.643	-50.2806
2_8w.pdb	271.529	25.795	3370.76	-334.064	-77.1945	-48.6535	-285.41	3704.82	0	0	0	0	0	64	0	0	0	0	0	2175.58	-217.154	6.7823
2_2w.pdb	273.413	21.594	3526.91	-194.003	-55.2672	-39.8521	-154.151	3720.92	0	0	0	0	0	65	0	0	0	0	0	1801.43	-140.933	-27.9967
2_16w.pdb	289.628	26.138	3932.49	-190.433	-60.3733	-45.9222	-144.511	4122.92	0	0	0	0	0	69	0	0	0	0	0	2180.79	-167.899	-47.8396
2_28w.pdb	294.684	9.898	4009.63	-126.984	-61.4499	-54.1684	-72.8154	4136.61	0	0	0	0	0	70	0	0	0	0	0	2135.49	-95.9325	-50.2452
2_10w.pdb	304.666	18.808	3717.85	-175.509	-52.345	-38.6601	-136.849	3893.36	0	0	0	0	0	69	0	0	0	0	0	2178.41	-122.391	-18.6396
2_14w.pdb	314.652	26.064	3683.54	-281.859	-51.8195	-26.2595	-255.6	3965.4	0	0	0	0	0	70	0	0	0	0	0	2061.73	-174.277	-4.50835
2_23w.pdb	315.38	4.954	3890.99	-171.441	-56.0818	-43.2641	-128.177	4062.43	0	0	0	0	0	71	0	0	0	0	0	1910.3	-127.121	-21.9639
2_22w.pdb	322.782	8.498	4052.84	-169.124	-64.0827	-52.4115	-116.712	4221.96	0	0	0	0	0	72	0	0	0	0	0	1925.38	-143.22	-23.6605

## Sheet: 3
#struc	haddock-score	rmsd_all	Einter	Enb	Evdw+0.1Eelec	Evdw	Eelec	Eair	Ecdih	Ecoup	Esani	Evean	Edani	#NOEviol	#Dihedviol	#Jviol	#Saniviol	#veanviol	#Daniviol	bsa	dH	Edesolv
3_3w.pdb	107.224	0	2445.32	-939.161	-151.164	-63.6091	-875.552	3384.48	0	0	0	0	0	57	0	0	0	0	0	3310.59	-750.313	7.49544
3_12w.pdb	129.91	22.35	2633.99	-853.623	-135.982	-56.2444	-797.379	3487.62	0	0	0	0	0	61	0	0	0	0	0	3505.67	-698.439	-3.13134
3_4w.pdb	166.228	26.037	3080.02	-602.346	-132.727	-80.5467	-521.799	3682.36	0	0	0	0	0	67	0	0	0	0	0	3433.88	-513.532	-17.1019
3_2w.pdb	186.104	22.778	2947.36	-336.147	-93.6541	-66.7104	-269.437	3283.51	0	0	0	0	0	53	0	0	0	0	0	2866.78	-221.44	-21.6496
3_13w.pdb	193.284	25.106	3464.59	-414.682	-132.51	-101.158	-313.524	3879.27	0	0	0	0	0	69	0	0	0	0	0	3324.57	-311.086	-30.7804
3_23w.pdb	194.042	21.421	3280.82	-348.157	-121.334	-96.1319	-252.025	3628.98	0	0	0	0	0	59	0	0	0	0	0	2974.46	-245.866	-22.319
3_9w.pdb	201.587	26.299	3558.3	-550.869	-136.749	-90.7358	-460.133	4109.17	0	0	0	0	0	74	0	0	0	0	0	3330.32	-457.437	-26.5672
3_1w.pdb	202.029	23.579	2957.63	-513.578	-98.6563	-52.5539	-461.024	3471.21	0	0	0	0	0	63	0	0	0	0	0	2661.9	-420.074	-0.332855
3_17w.pdb	205.529	14.463	3261.17	-677.595	-106.663	-43.2258	-634.369	3938.77	0	0	0	0	0	66	0	0	0	0	0	2508.43	-590.519	-18.2488
3_10w.pdb	209.089	23.16	3661.18	-404.48	-120.352	-88.7819	-315.698	4065.66	0	0	0	0	0	68	0	0	0	0	0	3006.34	-337.899	-45.5559
3_25w.pdb	212.914	5.229	3030.31	-700.575	-108.27	-42.4583	-658.117	3730.89	0	0	0	0	0	63	0	0	0	0	0	2442.07	-559.419	13.9068
3_8w.pdb	221.305	22.741	2829.27	-476.734	-77.0888	-32.6838	-444.05	3306.01	0	0	0	0	0	57	0	0	0	0	0	2156.76	-368.394	12.1983
3_5w.pdb	222.847	25.597	3307.26	-493.515	-92.41	-47.8428	-445.672	3800.77	0	0	0	0	0	70	0	0	0	0	0	2854.7	-387.591	-20.2531
3_14w.pdb	232.633	24.608	3396.21	-478.208	-90.6091	-47.5426	-430.665	3874.42	0	0	0	0	0	71	0	0	0	0	0	2766.16	-400.573	-21.133
3_29w.pdb	233.103	24.995	3483.78	-446.665	-110.349	-72.9808	-373.684	3930.44	0	0	0	0	0	70	0	0	0	0	0	3139.04	-329.712	-12.2235
3_24w.pdb	245.538	21.827	3792.84	-320.155	-100.253	-75.8198	-244.335	4113	0	0	0	0	0	70	0	0	0	0	0	2744.5	-286.898	-41.0751
3_16w.pdb	249.138	24.623	3682.38	-391.758	-115.918	-85.2693	-306.489	4074.13	0	0	0	0	0	73	0	0	0	0	0	3021.15	-290.302	-11.7081
3_18w.pdb	249.344	26.217	3587.72	-603.214	-102.745	-47.137	-556.077	4190.94	0	0	0	0	0	78	0	0	0	0	0	2578.26	-479.403	-11.3972
3_19w.pdb	256.009	29.663	3597.94	-383.394	-99.6955	-68.1735	-315.22	3981.34	0	0	0	0	0	69	0	0	0	0	0	2348.18	-287.247	-10.9079
3_30w.pdb	258.3	27.441	3407	-426.599	-89.4456	-51.9841	-374.615	3833.6	0	0	0	0	0	66	0	0	0	0	0	2175.38	-323.422	1.84719
3_11w.pdb	266.196	26.082	3616.11	-447.997	-78.0088	-36.899	-411.098	4064.11	0	0	0	0	0	73	0	0	0	0	0	2656.16	-371.776	-21.0961
3_7w.pdb	266.932	26.721	3304.1	-318.684	-66.8449	-38.8628	-279.821	3622.78	0	0	0	0	0	61	0	0	0	0	0	2208.75	-216.663	-0.518734
3_22w.pdb	267.747	26.01	3648.33	-379.792	-81.3045	-48.1392	-331.653	4028.12	0	0	0	0	0	66	0	0	0	0	0	2595.84	-329.905	-20.595
3_27w.pdb	268.106	25.909	3542.75	-281.775	-65.488	-41.4561	-240.319	3824.52	0	0	0	0	0	69	0	0	0	0	0	2475.11	-210.897	-24.8261
3_15w.pdb	278.558	24.09	3685.87	-298.939	-73.0163	-47.9138	-251.025	3984.81	0	0	0	0	0	68	0	0	0	0	0	2059.6	-255.695	-21.8039
3_20w.pdb	281.708	26.407	3965.66	-246.168	-74.3998	-55.3145	-190.853	4211.83	0	0	0	0	0	72	0	0	0	0	0	2498.3	-215.913	-45.9896
3_28w.pdb	283.814	29.833	3524.2	-372.329	-74.1136	-40.9786	-331.35	3896.52	0	0	0	0	0	69	0	0	0	0	0	2172.81	-284.864	1.41017
3_6w.pdb	284.109	25.179	3633.55	-373.965	-73.605	-40.2317	-333.733	4007.51	0	0	0	0	0	71	0	0	0	0	0	2209.39	-309.143	-9.66373
3_21w.pdb	289.416	24.849	3778.61	-308.257	-84.1953	-59.2995	-248.958	4086.87	0	0	0	0	0	74	0	0	0	0	0	2584.03	-216.62	-10.1796
3_26w.pdb	307.175	29.623	3966.96	-297.104	-78.7293	-54.4654	-242.639	4264.06	0	0	0	0	0	73	0	0	0	0	0	2040.51	-236.002	-16.2373

## Sheet: 4
#struc	haddock-score	rmsd_all	Einter	Enb	Evdw+0.1Eelec	Evdw	Eelec	Eair	Ecdih	Ecoup	Esani	Evean	Edani	#NOEviol	#Dihedviol	#Jviol	#Saniviol	#veanviol	#Daniviol	bsa	dH	Edesolv
4_5w.pdb	155.774	0	2805.56	-616.363	-133.972	-80.3729	-535.99	3421.92	0	0	0	0	0	57	0	0	0	0	0	3371.57	-423.626	1.15284
4_1w.pdb	177.749	20.38	3128.94	-413.26	-117.609	-84.7594	-328.501	3542.2	0	0	0	0	0	60	0	0	0	0	0	3185.37	-331.767	-26.0117
4_6w.pdb	186.274	20.614	3366.94	-470.373	-127.843	-89.7846	-380.588	3837.31	0	0	0	0	0	63	0	0	0	0	0	3447.44	-404.757	-31.5546
4_3w.pdb	194.187	25.929	3344.79	-351.212	-108.367	-81.3846	-269.827	3696	0	0	0	0	0	64	0	0	0	0	0	2690.72	-282.047	-40.0629
4_23w.pdb	194.784	21.629	3221.88	-566.517	-127.782	-79.0336	-487.483	3788.39	0	0	0	0	0	63	0	0	0	0	0	3276.86	-472.179	-7.52501
4_14w.pdb	200.168	14.139	3063.67	-456.57	-113.702	-75.6051	-380.965	3520.24	0	0	0	0	0	65	0	0	0	0	0	2918.1	-379.609	-0.0577445
4_24w.pdb	200.363	25.341	3339.85	-487.408	-121.561	-80.9111	-406.497	3827.26	0	0	0	0	0	64	0	0	0	0	0	3044.23	-399.987	-20.1523
4_26w.pdb	208.296	32.664	3005.61	-624.022	-119.094	-62.9912	-561.031	3629.63	0	0	0	0	0	60	0	0	0	0	0	3091.58	-489.268	20.5301
4_7w.pdb	209.546	26.144	3103.59	-487.376	-101.815	-58.9749	-428.401	3590.96	0	0	0	0	0	55	0	0	0	0	0	2453.05	-394.068	-4.89538
4_19w.pdb	210.749	2.101	3165.6	-529.9	-116.015	-70.0281	-459.872	3695.5	0	0	0	0	0	62	0	0	0	0	0	3136.06	-402.964	3.20165
4_2w.pdb	215.966	23.653	3075.67	-474.734	-106.519	-65.6064	-409.128	3550.41	0	0	0	0	0	62	0	0	0	0	0	2945.13	-327.98	8.3568
4_17w.pdb	215.971	21.904	3323.15	-442.936	-114.555	-78.0684	-364.868	3766.08	0	0	0	0	0	64	0	0	0	0	0	3177.57	-334.408	-9.59546
4_16w.pdb	226.964	28.404	3133.43	-587.24	-103.397	-49.6369	-537.603	3720.67	0	0	0	0	0	64	0	0	0	0	0	2886.38	-418.37	12.055
4_4w.pdb	228.495	21.575	3172.91	-329.086	-84.6787	-57.5223	-271.564	3502	0	0	0	0	0	60	0	0	0	0	0	2542.62	-246.906	-9.86972
4_10w.pdb	233.86	24.431	3325.48	-525.282	-115.512	-69.982	-455.3	3850.76	0	0	0	0	0	67	0	0	0	0	0	3197.95	-408.69	9.82552
4_18w.pdb	234.561	28.373	3286.33	-385.293	-86.0555	-52.8069	-332.486	3671.63	0	0	0	0	0	65	0	0	0	0	0	2691.25	-311.904	-13.2974
4_30w.pdb	235.242	30.35	3305.65	-720.934	-114.44	-47.0518	-673.882	4026.58	0	0	0	0	0	76	0	0	0	0	0	3580.73	-545.047	14.4122
4_25w.pdb	237.667	29.617	3506.08	-406.992	-109.977	-76.9758	-330.016	3913.07	0	0	0	0	0	66	0	0	0	0	0	2757.24	-308.455	-10.661
4_28w.pdb	237.877	24.255	3458.06	-578.879	-122.686	-71.998	-506.881	4036.94	0	0	0	0	0	68	0	0	0	0	0	3066.87	-469.637	7.55724
4_9w.pdb	243.077	12.977	3281.96	-486.479	-101.387	-58.5992	-427.88	3768.44	0	0	0	0	0	66	0	0	0	0	0	2806.6	-366.477	10.4078
4_20w.pdb	246.292	18.27	3504.18	-525.39	-85.3778	-36.4876	-488.902	4029.57	0	0	0	0	0	72	0	0	0	0	0	3060.54	-442.103	-22.3967
4_11w.pdb	248.911	23.094	3524.54	-417.262	-95.3162	-59.5444	-357.718	3941.8	0	0	0	0	0	68	0	0	0	0	0	2974.09	-345.219	-14.1806
4_8w.pdb	253.056	30.813	3032.96	-465.969	-62.7432	-17.9403	-448.029	3498.93	0	0	0	0	0	56	0	0	0	0	0	2214.07	-357.211	10.7091
4_12w.pdb	257.283	27.929	3585.89	-499.01	-89.4325	-43.9239	-455.086	4084.9	0	0	0	0	0	69	0	0	0	0	0	2434.11	-427.227	-16.2662
4_22w.pdb	259.572	22.733	3554.71	-427.195	-107.461	-71.9346	-355.26	3981.9	0	0	0	0	0	69	0	0	0	0	0	2980.96	-314.717	4.36878
4_27w.pdb	259.705	13.319	3407.19	-449.208	-91.6705	-51.9441	-397.264	3856.4	0	0	0	0	0	69	0	0	0	0	0	2550.77	-326.519	5.46232
4_15w.pdb	259.732	24.892	3487.71	-384.223	-87.3194	-54.3301	-329.893	3871.93	0	0	0	0	0	68	0	0	0	0	0	2171.43	-308.898	-7.15205
4_13w.pdb	276.49	23.588	3539.23	-353.808	-95.0823	-66.335	-287.473	3893.04	0	0	0	0	0	67	0	0	0	0	0	2509.21	-275.016	11.0152
4_21w.pdb	287.113	22.744	3609.17	-341.669	-89.492	-61.4723	-280.197	3950.84	0	0	0	0	0	66	0	0	0	0	0	2016.95	-237.873	9.54053
4_29w.pdb	332.513	14.983	3825.08	-300.91	-58.3359	-31.3832	-269.527	4125.99	0	0	0	0	0	67	0	0	0	0	0	1792.23	-244.392	5.20217

## Sheet: 5
#struc	haddock-score	rmsd_all	Einter	Enb	Evdw+0.1Eelec	Evdw	Eelec	Eair	Ecdih	Ecoup	Esani	Evean	Edani	#NOEviol	#Dihedviol	#Jviol	#Saniviol	#veanviol	#Daniviol	bsa	dH	Edesolv
5_6w.pdb	127.888	0	2688.88	-473.625	-125.469	-86.7852	-386.84	3162.5	0	0	0	0	0	60	0	0	0	0	0	3802.65	-352.477	-24.2085
5_4w.pdb	131.648	23.681	2917.55	-535.156	-141.724	-98.0094	-437.147	3452.71	0	0	0	0	0	64	0	0	0	0	0	3437.69	-428.816	-28.1838
5_1w.pdb	138.071	20.849	2484.56	-681.411	-132.938	-71.996	-609.415	3165.97	0	0	0	0	0	64	0	0	0	0	0	3719.01	-513.476	15.3534
5_11w.pdb	147.185	25.377	2779.57	-730.102	-130.749	-64.154	-665.948	3509.67	0	0	0	0	0	63	0	0	0	0	0	3556.08	-593.934	-6.4382
5_8w.pdb	159.573	11.773	2842.08	-519.298	-117.076	-72.3844	-446.914	3361.38	0	0	0	0	0	61	0	0	0	0	0	3058.61	-432.843	-14.7975
5_12w.pdb	160.993	9.363	2763.75	-589.934	-120.652	-68.5091	-521.425	3353.68	0	0	0	0	0	62	0	0	0	0	0	3001.41	-475.013	-1.58094
5_7w.pdb	162.021	19.9	2782.54	-659.173	-131.175	-72.5084	-586.665	3441.72	0	0	0	0	0	65	0	0	0	0	0	3171.34	-497.494	7.69082
5_28w.pdb	163.634	12.819	3164.83	-415.391	-134.096	-102.841	-312.55	3580.22	0	0	0	0	0	66	0	0	0	0	0	3174.54	-305.715	-29.0366
5_27w.pdb	171.896	25.45	2911.77	-562.788	-133.569	-85.8776	-476.91	3474.55	0	0	0	0	0	65	0	0	0	0	0	3445.25	-408.86	5.70103
5_18w.pdb	176.234	22.976	2824.18	-430.219	-101.324	-64.7805	-365.438	3254.4	0	0	0	0	0	61	0	0	0	0	0	3207.14	-341.83	-11.3376
5_2w.pdb	180.529	10.992	2832.09	-454.176	-98.2477	-58.7001	-395.476	3286.27	0	0	0	0	0	58	0	0	0	0	0	2889.3	-392.035	-10.3026
5_17w.pdb	183.788	26.95	3039.74	-438.179	-113.65	-77.5916	-360.587	3477.92	0	0	0	0	0	65	0	0	0	0	0	3227.15	-357.683	-14.2954
5_3w.pdb	186.621	23.241	2672.52	-500.025	-100.71	-56.342	-443.683	3172.54	0	0	0	0	0	58	0	0	0	0	0	3313.88	-335.048	14.4454
5_24w.pdb	187.425	26.273	3174.15	-532.952	-121.841	-76.162	-456.79	3707.11	0	0	0	0	0	72	0	0	0	0	0	3167.27	-441.979	-15.766
5_29w.pdb	189.768	26.87	3150.09	-615.496	-120.952	-66.0027	-549.493	3765.58	0	0	0	0	0	69	0	0	0	0	0	3293.22	-538.288	-10.8888
5_19w.pdb	193.112	24.688	3326.38	-459.702	-111.525	-72.839	-386.863	3786.08	0	0	0	0	0	70	0	0	0	0	0	2940.64	-381.09	-35.2844
5_25w.pdb	195.53	17.36	3169.93	-508.334	-120.855	-77.8013	-430.533	3678.26	0	0	0	0	0	68	0	0	0	0	0	3128.35	-360.512	-8.38848
5_13w.pdb	196.275	24.11	2810.69	-406.555	-104.945	-71.4326	-335.122	3217.24	0	0	0	0	0	56	0	0	0	0	0	3070.08	-267.146	13.0077
5_21w.pdb	200.193	24.592	3047.72	-440.72	-96.1001	-57.809	-382.911	3488.44	0	0	0	0	0	61	0	0	0	0	0	2739.5	-365.305	-14.26
5_26w.pdb	206.452	26.056	3281.56	-433.517	-106.691	-70.3769	-363.14	3715.08	0	0	0	0	0	71	0	0	0	0	0	3461.27	-333.836	-22.0506
5_30w.pdb	211.339	7.812	2944.55	-450.778	-83.4517	-42.6377	-408.14	3395.32	0	0	0	0	0	60	0	0	0	0	0	2401.84	-345.309	-3.92747
5_20w.pdb	214.334	13.393	3320.62	-334.36	-106.727	-81.4347	-252.925	3654.98	0	0	0	0	0	65	0	0	0	0	0	2949.22	-256.579	-19.1446
5_22w.pdb	219.639	26.767	2884.49	-495.017	-78.8054	-32.5597	-462.457	3379.51	0	0	0	0	0	58	0	0	0	0	0	2561.59	-382.227	6.73907
5_10w.pdb	219.737	17.644	3214.28	-393.476	-109.976	-78.4758	-315	3607.76	0	0	0	0	0	66	0	0	0	0	0	3101.24	-279.049	0.436745
5_16w.pdb	230.205	24.968	3038.56	-465.392	-84.717	-42.4198	-422.972	3503.95	0	0	0	0	0	67	0	0	0	0	0	2787.31	-352.759	6.82372
5_15w.pdb	233.576	25.193	3328.58	-324.889	-84.2124	-57.4706	-267.418	3653.47	0	0	0	0	0	70	0	0	0	0	0	2621.54	-259.904	-20.8166
5_5w.pdb	235.494	7.946	2995.78	-307.388	-68.1177	-41.5321	-265.856	3303.17	0	0	0	0	0	64	0	0	0	0	0	2245.8	-213.872	-0.119917
5_14w.pdb	236.446	26.195	3245.11	-500.791	-91.2309	-45.7242	-455.067	3745.9	0	0	0	0	0	66	0	0	0	0	0	2728.28	-403.714	-1.40631
5_23w.pdb	238.49	23.988	3428.43	-349.279	-95.2495	-67.024	-282.255	3777.71	0	0	0	0	0	66	0	0	0	0	0	2545.15	-267.58	-15.8059
5_9w.pdb	240.857	23.342	3517.52	-263.481	-77.9411	-57.3255	-206.156	3781	0	0	0	0	0	71	0	0	0	0	0	2270.57	-205.283	-38.686
